# Supplementary material for: Racemic 1,2,3,4,7,8,9,10-octa­fluoro-6H,12H-5,11-methano­dibenzo[b,f][1,5]diazo­cine: an octa­fluorinated analogue of Tröger’s base
Source: Acta Crystallogr Sect E Struct Rep Online. 2008 Jan 30;64(Pt 2):o538. doi: 10.1107/S1600536808002602 (PMC2960364; doi:10.1107/S1600536808002602)
Supplement: Supplementary file 1 [file e-64-0o538-sup1.cif]

##############################################################################
###                                                                        ###
###        Electronic paper (Acta Crystallographica Section E)             ###
###                                                                        ###
##############################################################################
#                                                                            #
# This CIF contains the data in a paper accepted for publication in Acta     #
# Crystallographica Section E. It conforms to the requirements of Notes      #
# for Authors for Section E, and has been peer reviewed under the auspices   #
# of the IUCr Commission on Journals.                                        #
#                                                                            #
# Full details of the Crystallographic Information File format               #
# are given in the paper "The Crystallographic Information File (CIF):       #
# a New Standard Archive File for Crystallography" by S. R. Hall, F. H.      #
# Allen and I. D. Brown [Acta Cryst. (1991), A47, 655-685].                  #
#                                                                            #
# The current version of the core CIF dictionary is obtainable from          #
# ftp://ftp.iucr.org/pub/cif_core.dic. The current version number is 2.1.    #
#                                                                            #
# Software is freely available for graphical display of the structure(s) in  #
# this CIF.  For information consult the CIF home page http://www.iucr.org/  #
# cif/home.html                                                              #
#                                                                            #
##############################################################################
                                             
data_global
_audit_creation_method     'WinGX routine CIF_UPDATE'
_audit_conform_dict_name     cif_core.dic
_audit_conform_dict_version     2.3
_journal_date_recd_electronic     2008-01-04
_journal_date_accepted     2008-01-23
_journal_name_full     'Acta Crystallographica, Section E'
_journal_year     2008
_journal_volume     64
_journal_issue      2
_journal_page_first     o538
_journal_page_last     o538
_journal_paper_category     QO
_journal_coeditor_code     PK2080
_publ_contact_author_name     'Sergey Sergeyev'
_publ_contact_author_address
;
Laboratoire de Chimie des Polym\`eres
Universit\'e Libre de Bruxelles
Bd. de Triomphe CP 206/1
1050 Bruxelles
BELGIUM
;
_publ_contact_author_email     sserguee@ulb.ac.be
_publ_contact_author_fax     '32(2)6505410'
_publ_contact_author_phone     '32(2)6505391'
_publ_section_title
;\
Racemic
1,2,3,4,7,8,9,10-octafluoro-5,6,11,12-tetrahydro-5,11-methanodibenzo[<i>b,\
f</i>][1,5]diazocine: an octafluorinated analogue of Tr\"oger's base
;
loop_
    _publ_author_name
    _publ_author_footnote
    _publ_author_address
    'Vande Velde, Christophe M. L.' .
;
Laboratoire de Chimie des Polym\`eres
Universit\'e Libre de Bruxelles
CP 206/1 Boulevard du Triomphe
1050 Bruxelles
Belgium
;
    'Didier, Delphine' .
;
Laboratoire de Chimie des Polym\`eres
Universit\'e Libre de Bruxelles
CP 206/1 Boulevard du Triomphe
1050 Bruxelles
Belgium
;
    'Blockhuys, Frank' .
;
Department of Chemistry
University of Antwerp
Universiteitsplein 1
2610 Wilrijk
Belgium
;
    'Sergeyev, Sergey' .
;
Laboratoire de Chimie des Polym\`eres
Universit\'e Libre de Bruxelles
CP 206/1 Boulevard du Triomphe
1050 Bruxelles
Belgium
;
data_I
_audit_creation_method     'WinGX routine CIF_UPDATE'
_chemical_name_systematic
;
1,2,3,4,7,8,9,10-octafluoro-5,6,11,12-tetrahydro-5,11-\
methanodibenzo[<i>b,f</i>][1,5]diazocine
;
_chemical_formula_moiety     'C15 H6 F8 N2'
_chemical_formula_sum     'C15 H6 F8 N2'
_chemical_formula_iupac     'C15 H6 F8 N2'
_chemical_formula_weight     366.22
_chemical_melting_point     192.0(10)
_symmetry_cell_setting     monoclinic
_symmetry_space_group_name_H-M     'P 21/c'
_symmetry_space_group_name_Hall     '-P 2ybc'
loop_
    _symmetry_equiv_pos_as_xyz
    'x, y, z'
    '-x, y+1/2, -z+1/2'
    '-x, -y, -z'
    'x, -y-1/2, z-1/2'
_cell_length_a     8.075(3)
_cell_length_b     10.469(2)
_cell_length_c     17.628(6)
_cell_angle_alpha     90
_cell_angle_beta     117.15(2)
_cell_angle_gamma     90
_cell_volume     1326.0(8)
_cell_formula_units_Z     4
_cell_measurement_reflns_used     25
_cell_measurement_theta_min     5
_cell_measurement_theta_max     12
_cell_measurement_temperature     290.0(10)
_cell_measurement_pressure     101.0(10)
_exptl_crystal_description     rhomb
_exptl_crystal_colour     colourless
_exptl_crystal_size_max     0.3
_exptl_crystal_size_mid     0.2
_exptl_crystal_size_min     0.2
_exptl_crystal_density_diffrn     1.834
_exptl_crystal_density_method     'not measured'
_exptl_crystal_F_000     728
_exptl_absorpt_coefficient_mu     0.189
_exptl_absorpt_correction_type     none
_diffrn_ambient_temperature     290.0(10)
_diffrn_radiation_type     MoK\a
_diffrn_radiation_wavelength     0.71073
_diffrn_radiation_source     'sealed tube'
_diffrn_radiation_monochromator     'pyrolytic graphite'
_diffrn_measurement_device_type     'Enraf--Nonius MACH3'
_diffrn_measurement_method     'profiled \w/2\q'
_diffrn_reflns_number     5028
_diffrn_reflns_av_R_equivalents     0.0776
_diffrn_reflns_theta_min     2.34
_diffrn_reflns_theta_max     25.32
_diffrn_reflns_theta_full     25.32
_diffrn_measured_fraction_theta_max     0.998
_diffrn_measured_fraction_theta_full     0.998
_diffrn_reflns_limit_h_min     0
_diffrn_reflns_limit_h_max     9
_diffrn_reflns_limit_k_min     -12
_diffrn_reflns_limit_k_max     12
_diffrn_reflns_limit_l_min     -21
_diffrn_reflns_limit_l_max     18
_diffrn_standards_number     3
_diffrn_standards_interval_count     73
_diffrn_standards_interval_time     58
_diffrn_standards_decay_%     4
_reflns_number_total     2412
_reflns_number_gt     1353
_reflns_threshold_expression     I>2\s(I)
_refine_ls_structure_factor_coef     Fsqd
_refine_ls_matrix_type     full
_refine_ls_R_factor_all     0.1013
_refine_ls_R_factor_gt     0.0436
_refine_ls_wR_factor_gt     0.1053
_refine_ls_wR_factor_ref     0.1284
_refine_ls_goodness_of_fit_ref     1.030
_refine_ls_restrained_S_all     1.030
_refine_ls_number_reflns     2412
_refine_ls_number_parameters     251
_refine_ls_number_restraints     0
_refine_ls_number_constraints     0
_refine_ls_hydrogen_treatment     refall
_refine_ls_weighting_scheme     calc
_refine_ls_weighting_details
                   'calc w=1/[\s^2^(Fo^2^)+(0.06P)^2^] where P=(Fo^2^+2Fc^2^)/3'
_atom_sites_solution_hydrogens     difmap
_atom_sites_solution_primary     direct
_atom_sites_solution_secondary     difmap
_refine_ls_shift/su_max     0.000
_refine_diff_density_max     0.198
_refine_diff_density_min     -0.246
_refine_ls_extinction_method     'SHELXL97 (Sheldrick, 2008)'
_refine_ls_extinction_coef     0.008(2)
_refine_ls_extinction_expression
                                  'Fc^*^=kFc[1+0.001xFc^2^\l^3^/sin(2\q)]^-1/4^'
loop_
    _atom_type_symbol
    _atom_type_description
    _atom_type_scat_dispersion_real
    _atom_type_scat_dispersion_imag
    _atom_type_scat_source
    C C 0.0033 0.0016 'International Tables Vol C Tables 4.2.6.8 and 6.1.1.4'
    H H 0 0 'International Tables Vol C Tables 4.2.6.8 and 6.1.1.4'
    F F 0.0171 0.0103 'International Tables Vol C Tables 4.2.6.8 and 6.1.1.4'
    N N 0.0061 0.0033 'International Tables Vol C Tables 4.2.6.8 and 6.1.1.4'
_computing_data_collection     'CAD-4 EXPRESS (Enraf--Nonius, 1994)'
_computing_cell_refinement     'CAD-4 EXPRESS (Enraf--Nonius, 1994)'
_computing_data_reduction     'XCAD4 (Harms & Wocadlo, 1995)'
_computing_structure_solution     'SHELXS97 (Sheldrick, 2008)'
_computing_structure_refinement     'SHELXL97 (Sheldrick, 2008)'
_computing_molecular_graphics
;
ORTEP-3 for Windows (Farrugia, 1997) and MERCURY
(Macrae <i>et al.</i>,  2006)
;
_computing_publication_material
;
WinGX (Farrugia, 1999) and PLATON (Spek, 2003)
;
loop_
    _atom_site_type_symbol
    _atom_site_label
    _atom_site_fract_x
    _atom_site_fract_y
    _atom_site_fract_z
    _atom_site_U_iso_or_equiv
    _atom_site_adp_type
    _atom_site_calc_flag
    _atom_site_refinement_flags
    _atom_site_occupancy
    _atom_site_disorder_assembly
    _atom_site_disorder_group
    H H131 -0.193(4) 0.216(3) 0.8025(17) 0.051(8) Uiso d . 1 . .
    H H121 0.305(4) 0.121(3) 0.810(2) 0.069(9) Uiso d . 1 . .
    H H122 0.136(5) 0.176(3) 0.726(2) 0.077(10) Uiso d . 1 . .
    H H62 -0.105(5) 0.310(3) 0.9326(17) 0.057(9) Uiso d . 1 . .
    H H132 -0.111(4) 0.269(3) 0.741(2) 0.060(9) Uiso d . 1 . .
    H H61 0.092(4) 0.374(3) 0.9788(19) 0.053(9) Uiso d . 1 . .
    F F7 0.1474(3) 0.21118(18) 1.10195(11) 0.0715(6) Uani d . 1 . .
    F F10 0.2539(3) -0.08189(16) 0.87533(11) 0.0699(6) Uani d . 1 . .
    F F1 0.5029(3) 0.29145(19) 0.78363(12) 0.0679(6) Uani d . 1 . .
    F F9 0.3839(3) -0.15905(16) 1.03755(11) 0.0729(6) Uani d . 1 . .
    N N11 0.0509(3) 0.1395(2) 0.81513(13) 0.0506(6) Uani d . 1 . .
    F F8 0.3308(3) -0.01382(19) 1.15148(10) 0.0730(6) Uani d . 1 . .
    C C12A 0.2581(4) 0.3151(3) 0.81963(16) 0.0467(7) Uani d . 1 . .
    F F4 0.1600(3) 0.58222(17) 0.92368(14) 0.0845(7) Uani d . 1 . .
    F F3 0.4753(3) 0.66558(18) 0.92211(15) 0.0919(7) Uani d . 1 . .
    C C10A 0.1288(4) 0.1067(3) 0.90262(15) 0.0417(6) Uani d . 1 . .
    C C9 0.2933(4) -0.0464(3) 1.01318(17) 0.0489(7) Uani d . 1 . .
    F F2 0.6451(3) 0.5220(2) 0.85025(14) 0.0852(6) Uani d . 1 . .
    C C7 0.1727(4) 0.1397(3) 1.04471(16) 0.0471(7) Uani d . 1 . .
    N N5 -0.0035(3) 0.3514(2) 0.85287(15) 0.0570(7) Uani d . 1 . .
    C C4A 0.1674(4) 0.3903(3) 0.85490(17) 0.0488(7) Uani d . 1 . .
    C C1 0.4148(4) 0.3626(3) 0.81791(18) 0.0510(8) Uani d . 1 . .
    C C8 0.2668(4) 0.0260(3) 1.07054(16) 0.0491(7) Uani d . 1 . .
    C C10 0.2252(4) -0.0074(3) 0.93048(16) 0.0450(7) Uani d . 1 . .
    C C6A 0.1055(4) 0.1831(3) 0.96176(17) 0.0460(7) Uani d . 1 . .
    C C13 -0.0834(5) 0.2423(4) 0.7960(2) 0.0611(9) Uani d . 1 . .
    C C2 0.4898(4) 0.4799(3) 0.8519(2) 0.0583(8) Uani d . 1 . .
    C C4 0.2450(5) 0.5081(3) 0.88958(18) 0.0584(8) Uani d . 1 . .
    C C3 0.4040(5) 0.5512(3) 0.8886(2) 0.0616(9) Uani d . 1 . .
    C C6 0.0168(5) 0.3137(3) 0.9374(2) 0.0577(9) Uani d . 1 . .
    C C12 0.1908(5) 0.1805(3) 0.78815(19) 0.0530(8) Uani d . 1 . .
loop_
    _atom_site_aniso_label
    _atom_site_aniso_U_11
    _atom_site_aniso_U_22
    _atom_site_aniso_U_33
    _atom_site_aniso_U_12
    _atom_site_aniso_U_13
    _atom_site_aniso_U_23
    F7 0.1095(15) 0.0648(11) 0.0538(10) 0.0031(11) 0.0490(11) -0.0071(9)
    F10 0.1081(15) 0.0474(10) 0.0537(10) 0.0049(10) 0.0364(10) -0.0103(8)
    F1 0.0709(12) 0.0683(12) 0.0764(12) 0.0122(10) 0.0440(10) 0.0101(10)
    F9 0.0981(15) 0.0433(10) 0.0660(12) 0.0137(10) 0.0276(10) 0.0114(9)
    N11 0.0534(14) 0.0571(16) 0.0335(12) 0.0002(13) 0.0130(10) 0.0035(11)
    F8 0.1033(15) 0.0666(12) 0.0379(9) 0.0000(11) 0.0224(9) 0.0098(9)
    C12A 0.0484(17) 0.0506(16) 0.0352(14) 0.0092(14) 0.0139(12) 0.0113(13)
    F4 0.1074(17) 0.0539(11) 0.1061(16) 0.0224(11) 0.0607(14) -0.0004(11)
    F3 0.1082(17) 0.0477(11) 0.1105(17) -0.0089(12) 0.0419(14) -0.0055(12)
    C10A 0.0435(15) 0.0430(14) 0.0348(14) -0.0044(13) 0.0144(12) 0.0002(12)
    C9 0.0557(17) 0.0351(15) 0.0481(16) 0.0008(14) 0.0170(14) 0.0039(13)
    F2 0.0694(13) 0.0731(13) 0.1142(16) -0.0077(11) 0.0429(12) 0.0129(12)
    C7 0.0589(18) 0.0477(17) 0.0397(15) -0.0058(15) 0.0268(13) -0.0068(13)
    N5 0.0536(15) 0.0572(15) 0.0577(15) 0.0156(14) 0.0233(12) 0.0161(13)
    C4A 0.0512(17) 0.0468(17) 0.0455(16) 0.0137(15) 0.0195(14) 0.0172(14)
    C1 0.0523(17) 0.0547(19) 0.0478(16) 0.0145(16) 0.0244(14) 0.0120(14)
    C8 0.0609(18) 0.0467(16) 0.0316(14) -0.0078(15) 0.0140(13) 0.0058(13)
    C10 0.0570(17) 0.0389(15) 0.0376(14) -0.0047(14) 0.0201(13) -0.0074(13)
    C6A 0.0489(17) 0.0457(16) 0.0443(15) 0.0000(13) 0.0220(13) 0.0014(13)
    C13 0.0468(19) 0.078(2) 0.0480(19) 0.0021(17) 0.0123(15) 0.0164(18)
    C2 0.0519(19) 0.0541(18) 0.067(2) 0.0070(16) 0.0250(16) 0.0183(16)
    C4 0.072(2) 0.0476(18) 0.0587(19) 0.0222(17) 0.0330(17) 0.0108(16)
    C3 0.067(2) 0.0402(17) 0.067(2) 0.0048(16) 0.0217(17) 0.0091(15)
    C6 0.058(2) 0.058(2) 0.064(2) 0.0141(17) 0.0335(18) 0.0116(17)
    C12 0.063(2) 0.0587(19) 0.0358(15) 0.0005(16) 0.0215(15) 0.0011(14)
_geom_special_details
;
 All esds (except the esd in the dihedral angle between two l.s. planes)
 are estimated using the full covariance matrix.  The cell esds are taken
 into account individually in the estimation of esds in distances, angles
 and torsion angles; correlations between esds in cell parameters are only
 used when they are defined by crystal symmetry.  An approximate (isotropic)
 treatment of cell esds is used for estimating esds involving l.s. planes.
;
loop_
    _geom_bond_atom_site_label_1
    _geom_bond_atom_site_label_2
    _geom_bond_site_symmetry_2
    _geom_bond_distance
    _geom_bond_publ_flag
    F7 C7 . 1.345(3) ?
    F10 C10 . 1.347(3) ?
    F1 C1 . 1.348(3) ?
    F9 C9 . 1.350(3) ?
    N11 C10A . 1.417(3) ?
    N11 C13 . 1.454(4) ?
    N11 C12 . 1.476(4) ?
    F8 C8 . 1.343(3) ?
    C12A C1 . 1.372(4) ?
    C12A C4A . 1.400(4) ?
    C12A C12 . 1.520(4) ?
    F4 C4 . 1.346(3) ?
    F3 C3 . 1.343(4) ?
    C10A C10 . 1.387(4) ?
    C10A C6A . 1.393(4) ?
    C9 C8 . 1.357(4) ?
    C9 C10 . 1.365(4) ?
    F2 C2 . 1.342(3) ?
    C7 C8 . 1.373(4) ?
    C7 C6A . 1.384(4) ?
    N5 C4A . 1.423(4) ?
    N5 C13 . 1.461(4) ?
    N5 C6 . 1.476(4) ?
    C4A C4 . 1.393(5) ?
    C1 C2 . 1.380(5) ?
    C6A C6 . 1.513(4) ?
    C13 H131 . 0.98(3) ?
    C13 H132 . 0.93(3) ?
    C2 C3 . 1.365(5) ?
    C4 C3 . 1.368(5) ?
    C6 H62 . 0.95(3) ?
    C6 H61 . 0.95(3) ?
    C12 H121 . 1.03(3) ?
    C12 H122 . 0.98(3) ?
loop_
    _geom_angle_atom_site_label_1
    _geom_angle_atom_site_label_2
    _geom_angle_atom_site_label_3
    _geom_angle_site_symmetry_1
    _geom_angle_site_symmetry_3
    _geom_angle
    _geom_angle_publ_flag
    C10A N11 C13 . . 110.2(2) ?
    C10A N11 C12 . . 113.3(2) ?
    C13 N11 C12 . . 108.1(3) ?
    C1 C12A C4A . . 118.7(3) ?
    C1 C12A C12 . . 120.5(3) ?
    C4A C12A C12 . . 120.7(3) ?
    C10 C10A C6A . . 118.3(2) ?
    C10 C10A N11 . . 119.5(2) ?
    C6A C10A N11 . . 122.1(3) ?
    F9 C9 C8 . . 119.9(3) ?
    F9 C9 C10 . . 119.8(3) ?
    C8 C9 C10 . . 120.3(3) ?
    F7 C7 C8 . . 119.0(2) ?
    F7 C7 C6A . . 119.3(3) ?
    C8 C7 C6A . . 121.7(3) ?
    C4A N5 C13 . . 111.1(3) ?
    C4A N5 C6 . . 113.0(2) ?
    C13 N5 C6 . . 107.1(3) ?
    C4 C4A C12A . . 118.1(3) ?
    C4 C4A N5 . . 120.1(3) ?
    C12A C4A N5 . . 121.8(3) ?
    F1 C1 C12A . . 119.3(3) ?
    F1 C1 C2 . . 118.0(3) ?
    C12A C1 C2 . . 122.7(3) ?
    F8 C8 C9 . . 120.2(3) ?
    F8 C8 C7 . . 120.5(3) ?
    C9 C8 C7 . . 119.3(2) ?
    F10 C10 C9 . . 118.6(3) ?
    F10 C10 C10A . . 119.8(2) ?
    C9 C10 C10A . . 121.6(3) ?
    C7 C6A C10A . . 118.7(3) ?
    C7 C6A C6 . . 120.2(3) ?
    C10A C6A C6 . . 121.0(3) ?
    N11 C13 N5 . . 111.7(2) ?
    N11 C13 H131 . . 112.5(18) ?
    N5 C13 H131 . . 106.2(17) ?
    N11 C13 H132 . . 105.1(19) ?
    N5 C13 H132 . . 107(2) ?
    H131 C13 H132 . . 114(3) ?
    F2 C2 C3 . . 120.8(3) ?
    F2 C2 C1 . . 120.8(3) ?
    C3 C2 C1 . . 118.4(3) ?
    F4 C4 C3 . . 119.3(3) ?
    F4 C4 C4A . . 119.2(3) ?
    C3 C4 C4A . . 121.6(3) ?
    F3 C3 C2 . . 119.2(3) ?
    F3 C3 C4 . . 120.3(3) ?
    C2 C3 C4 . . 120.5(3) ?
    N5 C6 C6A . . 110.4(3) ?
    N5 C6 H62 . . 106.7(17) ?
    C6A C6 H62 . . 109(2) ?
    N5 C6 H61 . . 109.5(17) ?
    C6A C6 H61 . . 109.4(18) ?
    H62 C6 H61 . . 112(2) ?
    N11 C12 C12A . . 110.5(3) ?
    N11 C12 H121 . . 113.2(18) ?
    C12A C12 H121 . . 107.9(19) ?
    N11 C12 H122 . . 109(2) ?
    C12A C12 H122 . . 111(2) ?
    H121 C12 H122 . . 105(3) ?
loop_
    _geom_torsion_atom_site_label_1
    _geom_torsion_atom_site_label_2
    _geom_torsion_atom_site_label_3
    _geom_torsion_atom_site_label_4
    _geom_torsion_site_symmetry_1
    _geom_torsion_site_symmetry_2
    _geom_torsion_site_symmetry_3
    _geom_torsion_site_symmetry_4
    _geom_torsion
    _geom_torsion_publ_flag
    C13 N11 C10A C10 . . . . 164.7(3) ?
    C12 N11 C10A C10 . . . . -74.1(3) ?
    C13 N11 C10A C6A . . . . -12.6(4) ?
    C12 N11 C10A C6A . . . . 108.7(3) ?
    C1 C12A C4A C4 . . . . -2.4(4) ?
    C12 C12A C4A C4 . . . . 174.4(3) ?
    C1 C12A C4A N5 . . . . 175.1(2) ?
    C12 C12A C4A N5 . . . . -8.2(4) ?
    C13 N5 C4A C4 . . . . 165.8(3) ?
    C6 N5 C4A C4 . . . . -73.8(3) ?
    C13 N5 C4A C12A . . . . -11.6(3) ?
    C6 N5 C4A C12A . . . . 108.8(3) ?
    C4A C12A C1 F1 . . . . -179.6(2) ?
    C12 C12A C1 F1 . . . . 3.7(4) ?
    C4A C12A C1 C2 . . . . 2.0(4) ?
    C12 C12A C1 C2 . . . . -174.7(3) ?
    F9 C9 C8 F8 . . . . 0.1(4) ?
    C10 C9 C8 F8 . . . . 178.7(3) ?
    F9 C9 C8 C7 . . . . -179.3(3) ?
    C10 C9 C8 C7 . . . . -0.8(4) ?
    F7 C7 C8 F8 . . . . 0.7(4) ?
    C6A C7 C8 F8 . . . . 179.9(3) ?
    F7 C7 C8 C9 . . . . -179.8(3) ?
    C6A C7 C8 C9 . . . . -0.6(4) ?
    F9 C9 C10 F10 . . . . -1.3(4) ?
    C8 C9 C10 F10 . . . . -179.9(3) ?
    F9 C9 C10 C10A . . . . 179.0(3) ?
    C8 C9 C10 C10A . . . . 0.5(4) ?
    C6A C10A C10 F10 . . . . -178.4(2) ?
    N11 C10A C10 F10 . . . . 4.2(4) ?
    C6A C10A C10 C9 . . . . 1.2(4) ?
    N11 C10A C10 C9 . . . . -176.2(3) ?
    F7 C7 C6A C10A . . . . -178.5(3) ?
    C8 C7 C6A C10A . . . . 2.3(4) ?
    F7 C7 C6A C6 . . . . 4.4(4) ?
    C8 C7 C6A C6 . . . . -174.9(3) ?
    C10 C10A C6A C7 . . . . -2.5(4) ?
    N11 C10A C6A C7 . . . . 174.8(2) ?
    C10 C10A C6A C6 . . . . 174.6(3) ?
    N11 C10A C6A C6 . . . . -8.1(4) ?
    C10A N11 C13 N5 . . . . 53.2(3) ?
    C12 N11 C13 N5 . . . . -71.2(3) ?
    C4A N5 C13 N11 . . . . 51.4(3) ?
    C6 N5 C13 N11 . . . . -72.5(3) ?
    F1 C1 C2 F2 . . . . 0.4(4) ?
    C12A C1 C2 F2 . . . . 178.8(3) ?
    F1 C1 C2 C3 . . . . -178.4(3) ?
    C12A C1 C2 C3 . . . . 0.0(4) ?
    C12A C4A C4 F4 . . . . 179.9(2) ?
    N5 C4A C4 F4 . . . . 2.4(4) ?
    C12A C4A C4 C3 . . . . 0.9(4) ?
    N5 C4A C4 C3 . . . . -176.6(3) ?
    F2 C2 C3 F3 . . . . 1.1(5) ?
    C1 C2 C3 F3 . . . . 179.9(3) ?
    F2 C2 C3 C4 . . . . 179.6(3) ?
    C1 C2 C3 C4 . . . . -1.6(5) ?
    F4 C4 C3 F3 . . . . 0.7(4) ?
    C4A C4 C3 F3 . . . . 179.7(3) ?
    F4 C4 C3 C2 . . . . -177.8(3) ?
    C4A C4 C3 C2 . . . . 1.2(5) ?
    C4A N5 C6 C6A . . . . -75.7(4) ?
    C13 N5 C6 C6A . . . . 47.0(3) ?
    C7 C6A C6 N5 . . . . 166.7(3) ?
    C10A C6A C6 N5 . . . . -10.4(4) ?
    C10A N11 C12 C12A . . . . -75.3(3) ?
    C13 N11 C12 C12A . . . . 47.2(3) ?
    C1 C12A C12 N11 . . . . 166.2(2) ?
    C4A C12A C12 N11 . . . . -10.5(4) ?
