# Supplementary material for: Racemic 1,2,3,4,7,8,9,10-octa­fluoro-6H,12H-5,11-methano­dibenzo[b,f][1,5]diazo­cine: an octa­fluorinated analogue of Tröger’s base
Source: Acta Crystallogr Sect E Struct Rep Online. 2008 Jan 30;64(Pt 2):o538. doi: 10.1107/S1600536808002602 (PMC2960364; doi:10.1107/S1600536808002602)
Supplement: Supplementary file 2 [file e-64-0o538-Isup2.hkl]

#
# h,k,l, Fc-squared, Fo-squared, sigma(Fo-squared) and status flag
#
data_I
_shelx_title ' ss-48 in P21/c'
_shelx_refln_list_code          4
_shelx_F_calc_maximum      132.03
_exptl_crystal_F_000       728.00
_reflns_d_resolution_high  0.8308
 
loop_
 _symmetry_equiv_pos_as_xyz
 'x, y, z'
 '-x, y+1/2, -z+1/2'
 '-x, -y, -z'
 'x, -y-1/2, z-1/2'
 
_cell_length_a     8.0750
_cell_length_b    10.4690
_cell_length_c    17.6284
_cell_angle_alpha  90.000
_cell_angle_beta  117.150
_cell_angle_gamma  90.000
 
_shelx_F_squared_multiplier     1.000
 
loop_
 _refln_index_h
 _refln_index_k
 _refln_index_l
 _refln_F_squared_calc
 _refln_F_squared_meas
 _refln_F_squared_sigma
 _refln_observed_status
   1   0   0       63.61       66.27      3.72 o
   2   0   0      641.98      623.46     16.01 o
   3   0   0     1508.97     1498.33     29.99 o
   4   0   0       82.39       83.11      6.46 o
   5   0   0       12.79       11.79      6.50 o
   6   0   0      104.16       94.21      8.76 o
   7   0   0        0.47      -19.51     19.51 o
   8   0   0       74.61       68.27     10.81 o
   1   1   0     2714.41     2631.41    205.19 o
   2   1   0     6605.77     6587.87    370.75 o
   3   1   0        0.03       -7.40      9.17 o
   4   1   0       43.80       38.82      6.19 o
   5   1   0       74.53       69.89      6.14 o
   6   1   0        0.00      -11.70     11.70 o
   7   1   0        5.30        1.94      5.62 o
   8   1   0       29.41       39.49     13.37 o
   0   2   0      773.10     1002.42     12.47 o
   1   2   0     5593.54     6149.00    742.33 o
   2   2   0    11250.58    11397.90    898.85 o
   3   2   0     2455.86     2350.69    122.24 o
   4   2   0        6.95       16.10      4.74 o
   5   2   0        3.77       -6.54     14.13 o
   6   2   0        1.62        0.95      6.70 o
   7   2   0        0.03       13.48      8.56 o
   8   2   0        0.76       -1.74     15.67 o
   1   3   0     1749.70     1888.28    188.31 o
   2   3   0      123.57      141.27     21.46 o
   3   3   0     1104.95     1158.22    113.74 o
   4   3   0       63.22       64.61      9.95 o
   5   3   0        1.48        1.37      4.65 o
   6   3   0        9.03        6.37      5.55 o
   7   3   0        9.49        1.08      8.61 o
   8   3   0        3.15       10.04      6.53 o
   0   4   0        0.88       -3.97      7.31 o
   1   4   0     2076.78     2364.37    190.94 o
   2   4   0     1114.28     1318.53    117.90 o
   3   4   0      282.92      303.93     37.64 o
   4   4   0      117.53      128.01      6.85 o
   5   4   0      471.96      446.20     45.16 o
   6   4   0        8.77        9.07      6.70 o
   7   4   0      154.33      175.04      8.09 o
   8   4   0       11.16        8.55      8.75 o
   1   5   0     2208.22     2662.81    182.00 o
   2   5   0     1542.90     1733.51    135.56 o
   3   5   0        1.34       -1.82      8.61 o
   4   5   0       85.94       91.71      8.58 o
   5   5   0       27.74       33.25     12.93 o
   6   5   0        1.89       19.53      9.02 o
   7   5   0        0.90        0.82     12.72 o
   0   6   0     4629.68     5789.91     52.53 o
   1   6   0     1028.05     1123.35     79.47 o
   2   6   0      297.41      297.17      6.95 o
   3   6   0      446.21      465.32     32.00 o
   4   6   0      167.55      169.72     27.96 o
   5   6   0       26.05       27.64      6.99 o
   6   6   0        6.26        6.54      5.77 o
   7   6   0       17.09       27.47     11.27 o
   1   7   0        5.44        1.15      4.29 o
   2   7   0      342.88      381.77     29.59 o
   3   7   0      127.93      150.68     10.88 o
   4   7   0       28.98       34.56      8.26 o
   5   7   0       19.90       19.63     13.59 o
   6   7   0       13.90       -7.01     12.67 o
   7   7   0       10.57       -1.12     15.32 o
   0   8   0        8.97      -16.27     22.64 o
   1   8   0       14.29       -4.14     10.96 o
   2   8   0        5.36        5.16      6.11 o
   3   8   0        8.77       11.28     15.04 o
   4   8   0        6.04       25.32     16.55 o
   5   8   0        9.57       16.85     11.15 o
   6   8   0        0.66       -3.34     12.40 o
   1   9   0       13.26       19.67      9.88 o
   2   9   0        1.06        0.01      6.64 o
   3   9   0        0.38       -3.83      7.18 o
   4   9   0       23.43       23.06     12.27 o
   5   9   0        0.42       -4.78     11.69 o
   6   9   0        1.21       -3.90      8.49 o
   0  10   0       26.16       21.78     13.03 o
   1  10   0       64.64       62.76      6.16 o
   2  10   0      198.59      190.00     18.49 o
   3  10   0      182.29      183.42      8.51 o
   4  10   0       21.04       36.61      6.49 o
   5  10   0        5.51      -15.60     15.60 o
   1  11   0      158.42      165.13      7.85 o
   2  11   0        3.78        4.04      7.60 o
   3  11   0       46.49       40.28      7.31 o
   4  11   0        8.70       -5.45     13.57 o
   0  12   0       34.86       47.47     23.91 o
   1  12   0        0.00        0.46     12.16 o
   2  12   0       15.06       13.95      8.66 o
  -8   1   1        6.48        9.33      6.34 o
  -7   1   1        6.46       11.79      7.09 o
  -6   1   1      309.76      308.90      7.89 o
  -5   1   1      143.52      161.08     11.45 o
  -4   1   1      272.49      303.20      6.63 o
  -3   1   1      604.55      520.08     10.58 o
  -2   1   1     9961.95     9705.67    538.36 o
  -1   1   1     2918.06     3109.62    433.35 o
   0   1   1      509.87      556.32     42.25 o
   1   1   1       16.62       14.31      7.61 o
   2   1   1     2836.14     2577.51     24.33 o
   3   1   1      245.58      264.15      6.19 o
   4   1   1      207.66      204.61     13.55 o
   5   1   1      109.22      115.23      5.88 o
   6   1   1        4.42        9.32     11.98 o
   7   1   1        4.63        6.58     22.64 o
   8   1   1       23.13       20.76     15.48 o
  -8   2   1       27.74       26.23      6.79 o
  -7   2   1       22.60       18.41      6.05 o
  -6   2   1      115.42      118.43      6.29 o
  -5   2   1      190.07      181.58     18.86 o
  -4   2   1     2111.18     2080.95    107.31 o
  -3   2   1      643.55      696.53     43.82 o
  -2   2   1     7157.75     7749.70   1044.75 o
  -1   2   1      318.40      332.62      7.12 o
   0   2   1      231.23      300.43     14.38 o
   1   2   1        0.35       -4.49     13.33 o
   2   2   1     4586.13     4634.32    152.31 o
   3   2   1      273.84      281.59     14.49 o
   4   2   1      142.52      145.05      7.24 o
   5   2   1        7.96        4.10      6.05 o
   6   2   1       29.94       23.04      5.83 o
   7   2   1       48.38       68.82      7.09 o
   8   2   1        3.13       -0.90     13.16 o
  -8   3   1        3.50       16.01      9.24 o
  -7   3   1      105.71      101.82      9.20 o
  -6   3   1        1.33       -5.26      9.12 o
  -5   3   1       10.99       14.40      4.68 o
  -4   3   1     4396.98     4434.77    216.65 o
  -3   3   1      147.42      180.83     24.15 o
  -2   3   1      654.72      723.25     84.24 o
  -1   3   1      106.17      113.19      3.96 o
   0   3   1        8.29       13.88      4.07 o
   1   3   1       56.64       64.57      7.88 o
   2   3   1       80.94       92.83     11.30 o
   3   3   1      349.76      347.80     13.61 o
   4   3   1     1016.38     1034.46     68.03 o
   5   3   1       57.48       74.49      7.41 o
   6   3   1        5.11        0.48      6.89 o
   7   3   1        2.55       -6.11     12.31 o
   8   3   1        0.98      -11.52     13.99 o
  -8   4   1      100.10      105.16      8.11 o
  -7   4   1        0.01        1.45     12.50 o
  -6   4   1      149.86      151.28     21.13 o
  -5   4   1        6.30        1.32      9.73 o
  -4   4   1      142.66      134.00      9.34 o
  -3   4   1      237.61      281.65     28.66 o
  -2   4   1        0.83       -7.62      7.62 o
  -1   4   1      730.30      776.35     28.76 o
   0   4   1     1007.41     1171.50     61.52 o
   1   4   1       78.22      100.28     11.50 o
   2   4   1      861.20      934.03     35.84 o
   3   4   1        1.13       -2.62      8.45 o
   4   4   1        0.02      -10.07     10.07 o
   5   4   1        0.26        6.07      5.23 o
   6   4   1        7.76        5.56      5.58 o
   7   4   1       67.96       76.90     15.11 o
  -8   5   1       13.83      -14.39     14.39 o
  -7   5   1       23.10       29.66      8.78 o
  -6   5   1       46.80       48.15      6.72 o
  -5   5   1      188.90      199.05     12.23 o
  -4   5   1       59.94       67.34      7.95 o
  -3   5   1      503.69      623.72     67.96 o
  -2   5   1      857.87      919.06     31.47 o
  -1   5   1     1549.38     1693.94     95.13 o
   0   5   1      105.57      127.69      6.04 o
   1   5   1        1.04       -7.87      7.87 o
   2   5   1      311.67      335.54     42.61 o
   3   5   1        2.14       -0.66      5.23 o
   4   5   1     1039.17     1020.36    100.23 o
   5   5   1       37.68       41.77      6.03 o
   6   5   1       22.07        7.99     13.62 o
   7   5   1       28.39       30.81     14.96 o
  -7   6   1        1.64       -5.26      7.83 o
  -6   6   1        5.44       10.42     12.84 o
  -5   6   1      230.89      231.78     12.84 o
  -4   6   1      848.17      915.21     78.02 o
  -3   6   1      923.51     1025.44     84.72 o
  -2   6   1       47.38       50.72      4.48 o
  -1   6   1        3.96       10.11      4.67 o
   0   6   1       23.13       34.09      5.39 o
   1   6   1        1.85       -8.21      8.21 o
   2   6   1      346.40      362.37     21.61 o
   3   6   1       17.79       19.46      6.75 o
   4   6   1       53.63       58.47     11.49 o
   5   6   1      126.95      119.65     14.04 o
   6   6   1        0.32      -13.23     13.23 o
   7   6   1       58.57       58.91      7.18 o
  -7   7   1        7.71       -2.67     13.97 o
  -6   7   1        9.79       21.03     14.77 o
  -5   7   1      105.56      107.79      7.03 o
  -4   7   1      154.90      164.94      9.69 o
  -3   7   1       57.42       60.11      5.55 o
  -2   7   1      406.66      448.23     21.32 o
  -1   7   1       15.78       13.72      4.40 o
   0   7   1       12.93        8.84      3.04 o
   1   7   1       12.97        9.80     19.32 o
   2   7   1      156.49      156.69      6.28 o
   3   7   1       52.51       54.65     10.59 o
   4   7   1       29.83       34.41      5.65 o
   5   7   1       36.19       28.26     16.63 o
   6   7   1        9.50       -4.00      9.90 o
  -6   8   1        1.92       -4.98     12.66 o
  -5   8   1       62.30       55.62     10.00 o
  -4   8   1        1.25       -6.41     11.70 o
  -3   8   1      104.83       98.37      9.66 o
  -2   8   1        6.26      -10.12     10.44 o
  -1   8   1      588.02      617.84     42.19 o
   0   8   1      435.81      457.63     10.68 o
   1   8   1        7.88        1.53     10.21 o
   2   8   1       49.12       62.42      5.51 o
   3   8   1       66.23       80.90      8.36 o
   4   8   1        0.00      -10.83     10.83 o
   5   8   1       93.64      102.20      7.27 o
   6   8   1        2.22       -3.98     14.89 o
  -6   9   1        0.68        0.60     11.91 o
  -5   9   1        0.01       -3.20     11.15 o
  -4   9   1        0.00        2.12     18.75 o
  -3   9   1       80.70       74.06     10.42 o
  -2   9   1      233.35      255.72     13.48 o
  -1   9   1       45.79       50.18      5.79 o
   0   9   1       20.78       27.90      3.69 o
   1   9   1        1.06        5.39      6.44 o
   2   9   1        0.44       -4.41      6.87 o
   3   9   1        3.29       -3.53      7.07 o
   4   9   1        5.87       -3.34      9.73 o
   5   9   1        3.35       -3.33     12.24 o
  -5  10   1        1.63        3.69      9.76 o
  -4  10   1       14.34        8.73      7.88 o
  -3  10   1       46.49       64.27     10.42 o
  -2  10   1       60.33       54.08      6.29 o
  -1  10   1       29.18       35.26      5.91 o
   0  10   1       10.63       12.63      5.00 o
   1  10   1        2.11       13.33      7.97 o
   2  10   1       26.13       26.11      5.90 o
   3  10   1      421.78      454.76     31.05 o
   4  10   1        6.83      -10.03     19.34 o
   5  10   1       13.74       20.23      7.09 o
  -4  11   1        0.01      -12.81     14.99 o
  -3  11   1        0.69       -8.00      8.00 o
  -2  11   1        5.63       11.59      7.66 o
  -1  11   1       23.41       26.29      5.98 o
   0  11   1       12.70        4.27      6.53 o
   1  11   1        2.43       12.82      5.64 o
   2  11   1        2.72       -3.17     12.28 o
   3  11   1       19.42       16.26      7.09 o
  -2  12   1        4.34       -8.43     12.88 o
  -1  12   1        0.77        4.96     12.53 o
   0  12   1        0.00       -7.79      9.09 o
   1  12   1        0.06       -2.53     12.01 o
   2  12   1        0.49      -13.58     13.58 o
  -9   0   2        0.15       17.12      9.73 o
  -8   0   2        4.70       12.27      8.36 o
  -7   0   2      266.20      267.79     11.94 o
  -6   0   2        0.51       10.02      6.75 o
  -5   0   2     1089.41     1136.20     29.88 o
  -4   0   2      437.77      410.96     13.76 o
  -3   0   2      101.64      100.30      5.53 o
  -2   0   2    12544.23    11190.84     62.78 o
  -1   0   2     1706.27     1362.29     17.31 o
   0   0   2     1190.64     1257.51     31.36 o
   1   0   2     5518.00     5418.24     41.12 o
   2   0   2      165.14      162.64      6.02 o
   3   0   2      177.26      168.14      6.56 o
   4   0   2     2073.35     2007.82     43.31 o
   5   0   2      959.45     1042.58     31.42 o
   6   0   2        9.61       21.27      7.58 o
   7   0   2       23.14       38.73      9.00 o
   8   0   2       33.37       36.73     10.47 o
  -8   1   2        1.01      -11.49     13.66 o
  -7   1   2        0.73        0.22     11.49 o
  -6   1   2       79.27       96.85     13.43 o
  -5   1   2        0.71        9.08      5.41 o
  -4   1   2      669.14      658.56     13.80 o
  -3   1   2     2573.58     2310.40     70.65 o
  -2   1   2    12434.58    11610.37    769.42 o
  -1   1   2      369.33      304.30     40.51 o
   0   1   2     3393.58     3658.55    203.93 o
   1   1   2     4435.03     4400.77     27.43 o
   2   1   2      108.11      104.83      6.87 o
   3   1   2      502.39      459.68      9.93 o
   4   1   2       26.81       25.01      4.34 o
   5   1   2       47.67       51.77      5.38 o
   6   1   2       18.04       19.88      5.53 o
   7   1   2        6.31       -2.92     10.98 o
   8   1   2       28.01       23.69      7.31 o
  -8   2   2        2.05        2.61     12.56 o
  -7   2   2        5.42        7.28      6.98 o
  -6   2   2       25.79       25.37      5.31 o
  -5   2   2      282.85      277.65      7.98 o
  -4   2   2     4250.61     4277.90    218.85 o
  -3   2   2      658.57      617.99     42.75 o
  -2   2   2    10510.80    11118.32   1570.51 o
  -1   2   2      251.87      235.02      4.64 o
   0   2   2     2496.37     2799.93    170.05 o
   1   2   2      604.71      584.99     11.18 o
   2   2   2     1512.57     1386.89     53.79 o
   3   2   2      340.90      340.54     17.26 o
   4   2   2       12.13       13.12      5.62 o
   5   2   2        0.60       -2.12     10.26 o
   6   2   2       35.24       38.38      6.02 o
   7   2   2       12.74       25.11     11.17 o
   8   2   2        1.30      -13.64     13.64 o
  -8   3   2        5.97       -5.92     13.71 o
  -7   3   2       23.94       -3.31     16.33 o
  -6   3   2      110.10      110.98      6.54 o
  -5   3   2        4.17        9.58      8.53 o
  -4   3   2      484.10      457.91     63.67 o
  -3   3   2      743.62      767.46    117.70 o
  -2   3   2      401.35      442.84     47.97 o
  -1   3   2      133.67      120.95      3.96 o
   0   3   2     1034.53     1033.35     41.21 o
   1   3   2     2312.11     2411.74     24.73 o
   2   3   2     1123.23     1146.02     19.70 o
   3   3   2      128.32      127.75      4.92 o
   4   3   2       54.04       53.20      5.07 o
   5   3   2        1.99       -6.51     11.23 o
   6   3   2       52.15       51.39      9.34 o
   7   3   2       18.02        0.05      8.22 o
  -8   4   2        3.60       -2.59      8.00 o
  -7   4   2       97.50      107.41      7.41 o
  -6   4   2      166.98      181.74      7.32 o
  -5   4   2       28.11       31.29      4.86 o
  -4   4   2      894.33      993.29    147.94 o
  -3   4   2     1639.35     1748.04    151.22 o
  -2   4   2      138.87      131.22      4.50 o
  -1   4   2     7719.67     7806.91    229.43 o
   0   4   2      789.12      855.50     32.73 o
   1   4   2     1402.32     1557.71     58.62 o
   2   4   2      495.45      525.81     10.82 o
   3   4   2       24.99       26.44      4.39 o
   4   4   2        0.08       -5.09      5.84 o
   5   4   2      243.89      227.62     15.05 o
   6   4   2        1.77       -5.45      7.18 o
   7   4   2        3.45       -8.23     13.12 o
  -8   5   2       19.99       17.89     25.11 o
  -7   5   2      120.50      138.99     17.14 o
  -6   5   2      179.84      195.67     17.46 o
  -5   5   2      114.21      125.11     10.37 o
  -4   5   2       61.80       59.86      5.02 o
  -3   5   2       81.13       81.97      4.44 o
  -2   5   2        0.01       -7.07     10.02 o
  -1   5   2      293.22      317.12     15.72 o
   0   5   2     4202.08     4910.82    229.77 o
   1   5   2      909.37      996.81     19.77 o
   2   5   2      512.83      582.32     21.38 o
   3   5   2     1141.75     1225.40     57.60 o
   4   5   2       42.93       35.71      5.55 o
   5   5   2      354.26      345.50     15.42 o
   6   5   2        0.23       -0.81     12.22 o
   7   5   2       10.89       15.21      6.77 o
  -7   6   2        0.00       -8.30     12.94 o
  -6   6   2       46.84       49.16      6.35 o
  -5   6   2      479.27      510.40     29.74 o
  -4   6   2        3.52        7.07      8.68 o
  -3   6   2        3.59       -6.50      9.40 o
  -2   6   2        1.17       -7.14      8.56 o
  -1   6   2      463.32      448.44     18.49 o
   0   6   2      142.82      171.06      8.40 o
   1   6   2     1119.23     1089.19     69.34 o
   2   6   2      432.70      417.87     24.63 o
   3   6   2        0.37       -1.37     10.44 o
   4   6   2        6.20        0.49     11.57 o
   5   6   2      163.34      160.78      7.61 o
   6   6   2        3.83       12.59      5.95 o
   7   6   2       21.10       19.09     10.37 o
  -7   7   2        0.83      -12.86     12.86 o
  -6   7   2        6.19       13.48      5.74 o
  -5   7   2        4.91        3.69     11.04 o
  -4   7   2      156.20      154.92     11.81 o
  -3   7   2       48.87       48.35      5.19 o
  -2   7   2       27.51       27.53      4.82 o
  -1   7   2       48.57       52.59      4.72 o
   0   7   2       30.18       44.37      3.55 o
   1   7   2      381.18      405.21      8.56 o
   2   7   2      156.24      162.00      6.42 o
   3   7   2       18.43       18.60      5.23 o
   4   7   2       96.60       88.92      9.05 o
   5   7   2        0.03       -7.46     25.01 o
   6   7   2        8.04      -10.49     10.49 o
  -7   8   2        7.37        0.86     13.91 o
  -6   8   2        0.44       -7.67     12.92 o
  -5   8   2       11.21       -2.76      7.62 o
  -4   8   2      176.18      189.30     11.32 o
  -3   8   2      118.07      116.55      6.47 o
  -2   8   2      521.33      508.95     15.94 o
  -1   8   2       18.48       26.97     16.21 o
   0   8   2      147.02      151.30      6.49 o
   1   8   2      157.12      168.29     13.89 o
   2   8   2        2.74      -11.16     11.16 o
   3   8   2      110.59      113.16      6.58 o
   4   8   2       10.94       18.61      8.51 o
   5   8   2       27.33        2.16     14.35 o
   6   8   2        2.82       -3.32     13.40 o
  -6   9   2        2.05       14.30     19.22 o
  -5   9   2        7.28       16.87     13.50 o
  -4   9   2       24.27       25.80      5.94 o
  -3   9   2      114.55      106.05      8.17 o
  -2   9   2      188.96      196.13      7.93 o
  -1   9   2       43.06       46.34      5.81 o
   0   9   2      102.35      103.20      4.74 o
   1   9   2        0.45       -9.61     12.57 o
   2   9   2        0.60        9.31      6.65 o
   3   9   2       61.82       52.05     13.74 o
   4   9   2        2.49        6.70      9.61 o
   5   9   2        5.05       -8.72     13.35 o
  -5  10   2        2.68       -0.90     13.75 o
  -4  10   2        8.68       -3.97     12.85 o
  -3  10   2      108.59      111.88      7.38 o
  -2  10   2       64.84       57.39      6.57 o
  -1  10   2       14.85        8.72     20.15 o
   0  10   2       29.78       34.60      7.75 o
   1  10   2      529.60      543.94     12.22 o
   2  10   2      150.09      147.59     23.14 o
   3  10   2       57.59       68.17      7.00 o
   4  10   2       21.90       19.65      7.95 o
  -4  11   2        0.15      -14.71     14.71 o
  -3  11   2       41.24       34.60      6.64 o
  -2  11   2        0.40        4.66     12.77 o
  -1  11   2        0.05        7.04      5.78 o
   0  11   2       26.29       32.00      4.39 o
   1  11   2       48.93       52.76      9.27 o
   2  11   2       54.20       71.49      6.97 o
   3  11   2      136.66      131.67      8.44 o
  -2  12   2        0.35      -26.55     26.55 o
  -1  12   2      120.67      126.22      9.51 o
   0  12   2       17.72       24.71      7.20 o
   1  12   2       11.62        3.81      7.97 o
   2  12   2       78.24       61.16      7.56 o
  -9   1   3        6.40       -7.13     14.67 o
  -8   1   3      139.88      130.99      7.92 o
  -7   1   3       69.04       58.75      6.55 o
  -6   1   3       15.11       15.99      7.92 o
  -5   1   3       44.54       53.85      4.65 o
  -4   1   3      353.69      332.80     11.12 o
  -3   1   3       46.35       46.74      5.40 o
  -2   1   3      110.46       86.27      5.68 o
  -1   1   3        0.10       -7.14      7.14 o
   0   1   3     6391.28     6820.15    243.76 o
   1   1   3     7872.50     7848.36    263.74 o
   2   1   3      166.88      183.46      9.59 o
   3   1   3      184.28      179.25      6.04 o
   4   1   3       69.23       70.04      4.93 o
   5   1   3       22.89       42.15      5.11 o
   6   1   3        2.07       -5.41     11.25 o
   7   1   3        3.63        1.63      7.78 o
  -9   2   3        0.17       -0.41      8.59 o
  -8   2   3       19.75       29.49      5.98 o
  -7   2   3       23.78        8.92      7.73 o
  -6   2   3       95.53       91.69      7.02 o
  -5   2   3      393.33      363.83     22.08 o
  -4   2   3     2000.07     2059.33    111.84 o
  -3   2   3     2329.90     2239.17    222.06 o
  -2   2   3     2278.17     2123.68    128.05 o
  -1   2   3     2451.81     2264.47     50.53 o
   0   2   3      674.27      758.14     53.56 o
   1   2   3     8949.87     9355.98    418.44 o
   2   2   3      540.82      514.81     20.32 o
   3   2   3        1.43       -1.32      4.99 o
   4   2   3       12.42       13.06     13.62 o
   5   2   3       48.95       59.45      5.50 o
   6   2   3        2.76       -6.98     24.91 o
   7   2   3       11.13       11.60     12.91 o
  -8   3   3        4.51       -5.07     12.75 o
  -7   3   3      492.04      498.99     11.17 o
  -6   3   3      122.34      121.10      6.02 o
  -5   3   3        0.30       -3.42      4.41 o
  -4   3   3     1142.41     1113.67     81.07 o
  -3   3   3      558.66      638.22     89.08 o
  -2   3   3      260.27      237.91      5.09 o
  -1   3   3       34.51       35.61      3.51 o
   0   3   3      253.03      307.89     24.73 o
   1   3   3      678.86      651.04     18.59 o
   2   3   3       21.11       30.35      5.28 o
   3   3   3       27.32       35.84      9.22 o
   4   3   3       74.39       72.27     11.42 o
   5   3   3       73.34       69.05      5.90 o
   6   3   3       88.25       88.57     14.09 o
   7   3   3        4.39       -1.91     13.25 o
  -8   4   3       20.96       22.40      6.68 o
  -7   4   3      307.72      316.31     27.18 o
  -6   4   3      460.43      476.77     44.16 o
  -5   4   3      159.29      185.56     22.31 o
  -4   4   3     1374.58     1481.55    226.01 o
  -3   4   3       61.95       72.71      4.06 o
  -2   4   3      584.01      550.85     11.99 o
  -1   4   3     7547.10     7399.00    149.74 o
   0   4   3       96.57       97.81      3.06 o
   1   4   3     1827.32     1989.89    120.46 o
   2   4   3       15.44       20.73      6.80 o
   3   4   3        3.62        2.78      5.49 o
   4   4   3      232.39      248.31      7.14 o
   5   4   3      230.12      227.52     14.85 o
   6   4   3        6.46       -8.14     12.32 o
   7   4   3        3.83        5.43     13.45 o
  -8   5   3      113.52      118.95      7.87 o
  -7   5   3       64.59       81.54      7.02 o
  -6   5   3      196.38      234.43     27.35 o
  -5   5   3       73.14       75.76      7.29 o
  -4   5   3      329.17      367.77     45.13 o
  -3   5   3        7.10       -7.49     11.71 o
  -2   5   3       54.37       63.83      4.06 o
  -1   5   3        0.39       -2.68      4.38 o
   0   5   3      925.13     1090.40     52.93 o
   1   5   3     1125.31     1148.88     26.00 o
   2   5   3       37.80       31.62      8.17 o
   3   5   3        5.41        5.85      5.84 o
   4   5   3      111.52      123.30      6.70 o
   5   5   3      142.36      149.78      7.23 o
   6   5   3        0.39        6.11     11.45 o
   7   5   3       10.88        6.59     10.15 o
  -8   6   3       48.90       54.16      7.25 o
  -7   6   3       44.84       61.62      7.10 o
  -6   6   3       29.42       27.21     23.62 o
  -5   6   3        0.87        7.60      7.09 o
  -4   6   3      414.06      440.26     32.19 o
  -3   6   3      140.88      144.25      5.55 o
  -2   6   3       20.07       14.21      4.15 o
  -1   6   3      364.38      380.88      7.96 o
   0   6   3        1.72       -2.96      3.39 o
   1   6   3      257.31      231.51     13.90 o
   2   6   3      180.74      175.74      6.09 o
   3   6   3        0.24       -4.67     11.54 o
   4   6   3      114.50      119.73      9.27 o
   5   6   3       18.57       21.89     16.60 o
   6   6   3        0.00      -11.01     19.10 o
  -7   7   3        9.45        4.56     13.03 o
  -6   7   3        1.82        7.18      5.79 o
  -5   7   3      456.98      488.51     53.60 o
  -4   7   3       35.08       40.51      7.02 o
  -3   7   3       99.33      101.72     12.06 o
  -2   7   3      480.23      463.67     25.07 o
  -1   7   3       17.08       21.62      4.42 o
   0   7   3      428.35      449.77     26.45 o
   1   7   3        0.01        2.46      4.53 o
   2   7   3       21.61       20.75      5.43 o
   3   7   3        0.64        0.83     18.95 o
   4   7   3       48.74       43.12      6.20 o
   5   7   3       14.78       15.24      6.00 o
   6   7   3        2.21        1.10      8.21 o
  -7   8   3        1.35        1.77     12.44 o
  -6   8   3       52.39       67.27      6.71 o
  -5   8   3       32.53       37.05      6.19 o
  -4   8   3       45.95       45.81      6.99 o
  -3   8   3      162.50      175.57      6.67 o
  -2   8   3        6.79        3.23     11.51 o
  -1   8   3      383.06      353.13      8.93 o
   0   8   3       82.15       82.49      4.89 o
   1   8   3       71.98       70.97      5.70 o
   2   8   3       11.51       10.81     12.10 o
   3   8   3       19.60       19.42      9.27 o
   4   8   3       13.49       16.93     13.20 o
   5   8   3       31.71       16.91      6.88 o
  -6   9   3        9.78        0.70     14.11 o
  -5   9   3        0.00        4.91      7.52 o
  -4   9   3      106.03       92.27      6.93 o
  -3   9   3      438.90      407.87      9.91 o
  -2   9   3       68.22       54.58      6.24 o
  -1   9   3       19.85       24.65     18.66 o
   0   9   3       69.20       83.50      4.53 o
   1   9   3       35.53       53.90      8.88 o
   2   9   3       11.35       10.24      5.23 o
   3   9   3       18.63       19.05      6.00 o
   4   9   3        4.24        8.70      7.40 o
   5   9   3        7.07       -5.91     14.33 o
  -5  10   3       15.17        8.92      8.38 o
  -4  10   3        0.44        8.16      7.11 o
  -3  10   3      212.94      205.65      8.32 o
  -2  10   3       72.19       74.49      6.83 o
  -1  10   3        0.35        6.12     12.05 o
   0  10   3       84.26       92.87      4.99 o
   1  10   3        7.73        4.85      8.63 o
   2  10   3       24.71       33.05      6.10 o
   3  10   3        0.01       -4.08      7.54 o
   4  10   3       27.10       17.97     12.89 o
  -4  11   3        1.30       -5.99     13.63 o
  -3  11   3        1.71        5.62     12.13 o
  -2  11   3        0.00        8.96      5.84 o
  -1  11   3        0.04      -10.62     11.01 o
   0  11   3       31.47       24.33      4.44 o
   1  11   3       79.61       70.07     22.89 o
   2  11   3        2.83       -8.09      8.09 o
   3  11   3        4.06      -14.54     15.09 o
  -2  12   3       11.27       -8.90     14.19 o
  -1  12   3       80.84       80.20      7.60 o
   0  12   3        2.20        9.72      4.88 o
   1  12   3        0.04       -2.36      8.12 o
  -9   0   4       14.22       21.37     10.02 o
  -8   0   4       20.19       33.60      8.90 o
  -7   0   4       24.42       34.82      8.31 o
  -6   0   4       17.11       31.10      6.85 o
  -5   0   4       12.86       13.45      5.72 o
  -4   0   4      250.94      269.02      7.68 o
  -3   0   4      974.72      851.54     22.46 o
  -2   0   4      482.07      384.07     12.32 o
  -1   0   4      120.97      107.45      5.43 o
   0   0   4    17432.12    18530.08    183.64 o
   1   0   4      108.15      107.30      5.53 o
   2   0   4     1419.82     1319.76     30.21 o
   3   0   4       61.74       68.08      6.41 o
   4   0   4       34.34       44.31      6.65 o
   5   0   4      190.38      180.67      9.69 o
   6   0   4       55.43       63.68      8.80 o
   7   0   4       32.19       51.98      9.59 o
  -9   1   4       28.33       15.26     21.39 o
  -8   1   4        6.75        5.53      5.88 o
  -7   1   4       23.89       29.30      5.60 o
  -6   1   4       19.51       17.58      8.63 o
  -5   1   4      347.08      323.75      9.67 o
  -4   1   4     1013.08     1003.84     19.92 o
  -3   1   4     2005.11     1689.89     49.73 o
  -2   1   4      200.37      149.62      4.03 o
  -1   1   4       14.12       10.12      3.48 o
   0   1   4    14128.99    15083.79    308.85 o
   1   1   4      288.15      291.19      6.10 o
   2   1   4        1.73        3.77      8.04 o
   3   1   4     2214.02     2119.64     30.60 o
   4   1   4      251.80      244.35      6.75 o
   5   1   4       24.90       28.80      5.26 o
   6   1   4        5.49        2.82     12.86 o
   7   1   4        3.11       -2.08      9.56 o
  -9   2   4        1.83       -3.20     10.88 o
  -8   2   4       35.02       35.37      7.90 o
  -7   2   4      219.06      232.89      8.12 o
  -6   2   4      190.71      181.44      6.61 o
  -5   2   4      826.58      791.59     27.13 o
  -4   2   4      253.12      235.15     13.12 o
  -3   2   4       77.51      100.24      9.59 o
  -2   2   4      605.76      540.15     43.87 o
  -1   2   4      126.31      123.92      7.98 o
   0   2   4    11585.24    12999.11    723.44 o
   1   2   4     8796.00     9022.81    258.94 o
   2   2   4        7.52        6.22      7.24 o
   3   2   4       89.84       80.79      4.74 o
   4   2   4       70.20       64.44      5.37 o
   5   2   4       57.57       54.25      6.01 o
   6   2   4       46.69       51.35      6.33 o
   7   2   4       34.68       23.29      7.24 o
  -9   3   4        0.03       -4.07     16.53 o
  -8   3   4        7.19      -14.89     14.89 o
  -7   3   4      118.81      128.56      7.25 o
  -6   3   4        2.99        0.05     15.99 o
  -5   3   4       79.56       86.43      5.06 o
  -4   3   4       32.82       34.84      6.38 o
  -3   3   4      110.03      103.30     11.18 o
  -2   3   4      285.83      245.67     12.78 o
  -1   3   4       75.98       53.68      7.19 o
   0   3   4      342.29      397.67     31.89 o
   1   3   4      950.98      929.02     39.43 o
   2   3   4        1.32       -2.08      9.56 o
   3   3   4        3.72       -5.58      5.58 o
   4   3   4        3.40        3.01      8.78 o
   5   3   4      198.41      196.71     13.09 o
   6   3   4       22.73       23.87      6.09 o
   7   3   4        0.09       -7.65      9.54 o
  -8   4   4        0.12       -2.81      8.10 o
  -7   4   4       57.30       77.67     23.96 o
  -6   4   4      281.66      285.06      7.97 o
  -5   4   4       14.59       26.52      4.72 o
  -4   4   4       90.43       94.50      6.29 o
  -3   4   4     1121.60     1115.57     51.14 o
  -2   4   4     1910.24     1794.30    120.58 o
  -1   4   4       32.29       28.98      8.12 o
   0   4   4      187.50      223.98     16.29 o
   1   4   4     3635.13     3984.49    194.24 o
   2   4   4        0.01        2.20      4.93 o
   3   4   4        4.75       -3.45     10.21 o
   4   4   4       71.70       75.05      5.63 o
   5   4   4        0.03        5.85     12.13 o
   6   4   4      111.65      111.72      7.21 o
   7   4   4       36.25        3.04     15.77 o
  -8   5   4        2.94      -13.47     21.74 o
  -7   5   4        8.70       13.38      5.89 o
  -6   5   4       65.49       61.33      6.35 o
  -5   5   4      135.21      119.65     15.63 o
  -4   5   4       96.14      101.39      5.45 o
  -3   5   4        5.06        1.18      3.92 o
  -2   5   4       47.99       52.51      4.13 o
  -1   5   4        0.34        0.02      4.35 o
   0   5   4        0.24       -5.40      5.40 o
   1   5   4       17.17       22.22      4.01 o
   2   5   4      454.13      441.84      9.43 o
   3   5   4        5.02        8.45      8.34 o
   4   5   4      134.31      123.40     10.27 o
   5   5   4       31.01       38.29      5.86 o
   6   5   4        5.61        8.22      7.63 o
  -8   6   4       14.06       13.49     15.43 o
  -7   6   4        1.06      -10.63     12.78 o
  -6   6   4       10.83       12.08      5.61 o
  -5   6   4        2.67        7.74      6.51 o
  -4   6   4      395.11      361.18     29.64 o
  -3   6   4      119.66      126.73     12.87 o
  -2   6   4       14.97       21.45     13.20 o
  -1   6   4      746.19      743.88     26.49 o
   0   6   4        8.29        9.97      3.54 o
   1   6   4        3.05        6.80      4.01 o
   2   6   4      427.82      447.01      9.55 o
   3   6   4      258.83      270.84      7.72 o
   4   6   4       64.46       55.71      6.03 o
   5   6   4       36.34       27.61     20.44 o
   6   6   4        1.12        0.79     13.01 o
  -7   7   4        2.90        3.30      6.10 o
  -6   7   4        0.26       -5.29     11.49 o
  -5   7   4       13.58       -2.95      7.20 o
  -4   7   4      525.18      549.73     23.99 o
  -3   7   4      510.93      487.86     10.22 o
  -2   7   4      440.41      426.72     12.97 o
  -1   7   4      285.28      292.92     12.94 o
   0   7   4       15.76       17.41      4.64 o
   1   7   4      218.35      228.96     18.42 o
   2   7   4       64.51       65.01      5.53 o
   3   7   4        1.11        2.26     11.37 o
   4   7   4       59.94       54.33      6.59 o
   5   7   4       31.60       29.32      6.37 o
   6   7   4        1.60       -4.33     21.59 o
  -7   8   4       31.17       35.73      7.00 o
  -6   8   4       59.88       74.82     10.54 o
  -5   8   4       19.98       32.18      5.65 o
  -4   8   4       51.61       39.81      6.13 o
  -3   8   4      274.93      293.64      7.77 o
  -2   8   4       61.36       62.60      8.31 o
  -1   8   4       44.62       30.38      5.31 o
   0   8   4      180.59      184.17      5.11 o
   1   8   4       42.39       47.63      6.11 o
   2   8   4        0.20       -9.85     21.47 o
   3   8   4      217.24      203.50      8.04 o
   4   8   4        2.88       -5.95     13.13 o
   5   8   4        6.71        0.28     10.20 o
  -6   9   4        7.53        6.82      8.21 o
  -5   9   4        3.35      -12.02     12.02 o
  -4   9   4       42.97       42.03      6.31 o
  -3   9   4       36.21       38.04      5.96 o
  -2   9   4       31.18       14.79      7.59 o
  -1   9   4      269.22      272.62      8.16 o
   0   9   4       98.32       91.20      4.62 o
   1   9   4        5.40        3.98     10.67 o
   2   9   4       59.48       54.35      6.42 o
   3   9   4       21.66       19.82      7.34 o
   4   9   4        0.79       -0.03      7.82 o
  -5  10   4        7.60        4.20     13.04 o
  -4  10   4       13.32       18.36     13.57 o
  -3  10   4        4.96        5.12      8.04 o
  -2  10   4      267.55      255.10      8.75 o
  -1  10   4      194.73      189.49      7.87 o
   0  10   4      157.16      164.06      5.35 o
   1  10   4       53.31       53.95      6.52 o
   2  10   4      116.70      109.11     14.70 o
   3  10   4       24.55       23.59      6.61 o
   4  10   4        0.01       -0.85      8.30 o
  -4  11   4        0.08      -14.99     14.99 o
  -3  11   4        3.85       -8.13      8.13 o
  -2  11   4        1.18        0.42      9.68 o
  -1  11   4        0.17       -5.90      5.90 o
   0  11   4        9.17        1.43      4.95 o
   1  11   4       96.55       97.15     12.30 o
   2  11   4      133.25      121.88      8.25 o
   3  11   4        4.37       -5.64     15.28 o
  -2  12   4        0.66       -3.77      8.88 o
  -1  12   4       31.24       21.51      8.73 o
   0  12   4       12.03       16.04      8.53 o
   1  12   4       62.82       60.21      7.74 o
  -9   1   5        0.13       -0.17     14.51 o
  -8   1   5        2.20       -5.47     11.87 o
  -7   1   5        0.01      -12.46     12.46 o
  -6   1   5      152.02      151.05      6.28 o
  -5   1   5        9.10        4.79      8.67 o
  -4   1   5        4.04       11.62      3.40 o
  -3   1   5      139.63      122.92      4.28 o
  -2   1   5       62.08       51.41      6.58 o
  -1   1   5      357.40      340.31     10.05 o
   0   1   5      714.44      733.66     12.84 o
   1   1   5      181.99      169.24      4.36 o
   2   1   5      278.26      281.10      7.91 o
   3   1   5       35.04       33.28      4.37 o
   4   1   5       66.52       68.77     12.81 o
   5   1   5        5.71        2.06     13.25 o
   6   1   5        1.44       10.43      7.82 o
   7   1   5        2.59       11.58      6.29 o
  -9   2   5        0.27      -14.55     14.55 o
  -8   2   5        0.61       -1.37      7.27 o
  -7   2   5      247.69      226.40      8.10 o
  -6   2   5      183.76      191.92     22.16 o
  -5   2   5      402.18      421.13     18.68 o
  -4   2   5      429.77      486.84     17.07 o
  -3   2   5     2181.84     2004.29    110.23 o
  -2   2   5       31.51       31.84      3.53 o
  -1   2   5     1803.88     1970.41    347.74 o
   0   2   5     4659.47     5103.02    202.77 o
   1   2   5      325.22      373.95     20.76 o
   2   2   5      137.81      140.02      4.95 o
   3   2   5       18.46       14.87      4.23 o
   4   2   5       96.08      101.42      5.89 o
   5   2   5        4.39        0.91      6.86 o
   6   2   5       75.76       80.25      7.15 o
   7   2   5        5.56        3.65      8.41 o
  -9   3   5        7.05       -2.84     13.57 o
  -8   3   5       28.29       27.32      6.19 o
  -7   3   5        5.07      -20.13     22.54 o
  -6   3   5      228.74      207.77      9.27 o
  -5   3   5      411.88      405.13     35.10 o
  -4   3   5        1.09       -1.59      9.32 o
  -3   3   5      409.50      359.01     23.88 o
  -2   3   5        8.96       -3.21      7.38 o
  -1   3   5      769.01      791.57     17.79 o
   0   3   5        9.20        3.41      3.68 o
   1   3   5       77.71       92.29      4.17 o
   2   3   5      597.99      642.42     15.17 o
   3   3   5        6.88       -3.54      9.51 o
   4   3   5       24.38       15.42      8.14 o
   5   3   5        4.64      -11.20     13.03 o
   6   3   5       18.59       15.08     15.94 o
   7   3   5       79.26       74.07      7.97 o
  -8   4   5       35.08       37.12      6.48 o
  -7   4   5        2.37       -2.96     12.05 o
  -6   4   5      110.53      107.45      8.22 o
  -5   4   5        0.42       -1.45     19.00 o
  -4   4   5      305.01      343.87     50.46 o
  -3   4   5      966.72      982.63     49.93 o
  -2   4   5       90.18       83.76      3.96 o
  -1   4   5      546.63      470.51     17.57 o
   0   4   5      319.33      368.03     30.24 o
   1   4   5      280.80      304.70     18.70 o
   2   4   5       40.40       70.00     13.64 o
   3   4   5       96.37       93.41      5.55 o
   4   4   5      121.56      123.41      6.46 o
   5   4   5        8.51       13.93     10.37 o
   6   4   5       23.23       30.65      6.46 o
  -8   5   5       21.50        2.39      8.16 o
  -7   5   5       44.44       45.42      6.46 o
  -6   5   5       22.69       -3.33     11.58 o
  -5   5   5        5.18       -0.52     11.17 o
  -4   5   5        2.29        8.31      7.07 o
  -3   5   5     1076.86     1023.86     42.74 o
  -2   5   5      514.94      495.99     10.79 o
  -1   5   5      774.33      809.76     17.36 o
   0   5   5        7.42        0.68      4.07 o
   1   5   5      492.38      551.28     44.40 o
   2   5   5       64.68       61.41      5.03 o
   3   5   5       20.98       26.84      8.68 o
   4   5   5       24.21        3.96     15.28 o
   5   5   5       11.80       16.65      6.15 o
   6   5   5        4.92       -2.72     12.79 o
  -8   6   5       53.63       64.21      7.23 o
  -7   6   5        4.35       12.27     11.05 o
  -6   6   5        7.00       20.32     12.25 o
  -5   6   5      223.05      230.91     21.28 o
  -4   6   5       73.63       61.43      5.48 o
  -3   6   5      120.76      112.85      7.73 o
  -2   6   5      117.37      121.68      5.36 o
  -1   6   5       36.59       31.97      4.37 o
   0   6   5      509.68      527.47     24.40 o
   1   6   5      871.84     1019.49     95.15 o
   2   6   5        6.35      -10.76     10.76 o
   3   6   5      188.27      205.30      7.23 o
   4   6   5       40.93       33.37      6.00 o
   5   6   5        3.66       14.24      5.88 o
   6   6   5        3.41       19.29      6.14 o
  -7   7   5        7.46        0.02     13.17 o
  -6   7   5       51.47       50.47      6.37 o
  -5   7   5      119.40      123.37     10.64 o
  -4   7   5      210.13      206.01      7.29 o
  -3   7   5       32.34       40.81      5.24 o
  -2   7   5        1.83       -5.38      5.75 o
  -1   7   5       96.13      115.33     17.95 o
   0   7   5      268.99      277.79     16.81 o
   1   7   5       31.39       31.35      5.03 o
   2   7   5       27.02       31.00      5.32 o
   3   7   5      186.89      166.90      7.73 o
   4   7   5       59.15       65.85     10.69 o
   5   7   5        2.80        7.23     21.05 o
  -7   8   5       16.92        3.68     15.58 o
  -6   8   5        6.16        5.22      6.04 o
  -5   8   5      173.34      162.61      8.02 o
  -4   8   5       11.31        8.68     26.28 o
  -3   8   5       50.82       43.75      5.76 o
  -2   8   5     2869.83     2631.39    110.35 o
  -1   8   5      209.79      203.02      7.04 o
   0   8   5       22.47       22.36      3.81 o
   1   8   5       64.57       62.39     12.94 o
   2   8   5        0.74        4.44      7.82 o
   3   8   5       30.11       36.15      6.14 o
   4   8   5       21.56       15.68      8.95 o
   5   8   5        8.80        4.68     17.60 o
  -6   9   5       25.20       11.29     14.43 o
  -5   9   5        4.58        1.53     13.14 o
  -4   9   5       61.71       57.42      6.29 o
  -3   9   5       58.97       57.97      6.15 o
  -2   9   5        1.34      -12.19     12.19 o
  -1   9   5       29.72       29.97      5.84 o
   0   9   5      449.98      437.90     24.09 o
   1   9   5      217.25      207.93     16.51 o
   2   9   5       26.50       22.56      6.20 o
   3   9   5       31.56       34.06      6.41 o
   4   9   5        4.31       13.23      7.14 o
  -5  10   5        0.25       10.32      7.28 o
  -4  10   5        2.22       -7.74     13.59 o
  -3  10   5        4.59       -1.57     14.23 o
  -2  10   5       71.68       68.45      6.69 o
  -1  10   5       11.00       -0.10     12.24 o
   0  10   5      334.99      312.34     15.14 o
   1  10   5       57.42       60.70      8.53 o
   2  10   5      154.39      158.58      8.40 o
   3  10   5       12.31       15.70      6.50 o
  -4  11   5        5.40        0.31      8.36 o
  -3  11   5       20.00       13.61      6.43 o
  -2  11   5        1.96        4.81     11.84 o
  -1  11   5       52.84       43.06     24.89 o
   0  11   5        2.98       -1.95      6.41 o
   1  11   5       24.69       20.78     10.47 o
   2  11   5       40.57       48.97     14.26 o
  -2  12   5        4.47        1.78     14.40 o
  -1  12   5        4.60      -15.68     15.68 o
   0  12   5        4.54       -0.10      7.36 o
  -9   0   6       11.41       -1.61      9.14 o
  -8   0   6        3.22        2.64      8.07 o
  -7   0   6      172.74      168.28     11.30 o
  -6   0   6       47.26       51.21      7.09 o
  -5   0   6      168.63      168.11      7.93 o
  -4   0   6      411.29      372.72     11.75 o
  -3   0   6     6504.39     5261.52     55.50 o
  -2   0   6      184.31      170.00      6.02 o
  -1   0   6       35.23       30.37      4.94 o
   0   0   6       14.98        3.93     12.81 o
   1   0   6     1228.80     1225.93     29.10 o
   2   0   6      215.63      215.18      7.78 o
   3   0   6     2489.87     2429.27     49.45 o
   4   0   6       26.94       23.33      7.48 o
   5   0   6        3.61       12.62      7.34 o
   6   0   6       29.86       37.36      8.61 o
   7   0   6        1.55       -5.57     24.65 o
  -9   1   6        4.20       -2.96     13.58 o
  -8   1   6       12.34       -6.86     12.20 o
  -7   1   6      102.26       94.38      6.78 o
  -6   1   6       99.86      102.15      5.77 o
  -5   1   6       15.04        9.47     21.05 o
  -4   1   6       75.03       78.48      4.13 o
  -3   1   6        0.07       -1.57      5.77 o
  -2   1   6        2.90       -1.41      6.94 o
  -1   1   6        1.44       -2.98      4.29 o
   0   1   6     9789.15     9908.15    203.44 o
   1   1   6      213.01      200.92      4.74 o
   2   1   6      358.96      351.64      6.92 o
   3   1   6       11.51        3.87      5.64 o
   4   1   6        4.11       -8.27     12.25 o
   5   1   6      134.42      124.63      6.96 o
   6   1   6       78.65       99.87      7.21 o
   7   1   6       13.12        8.71      7.21 o
  -9   2   6        0.85        8.61      6.45 o
  -8   2   6       29.37       40.97      6.07 o
  -7   2   6       76.68       93.15      7.17 o
  -6   2   6      307.33      319.54      8.34 o
  -5   2   6        0.13       -8.35      8.35 o
  -4   2   6      850.77      864.66     16.85 o
  -3   2   6      195.64      188.37      4.64 o
  -2   2   6     3472.49     3596.10    429.46 o
  -1   2   6      106.02       95.91      7.73 o
   0   2   6      762.21      725.92     29.29 o
   1   2   6     2180.97     2269.61     53.24 o
   2   2   6        3.03        2.67      3.79 o
   3   2   6      256.55      257.08      6.78 o
   4   2   6        0.13       -0.48      4.82 o
   5   2   6      173.53      165.20     24.56 o
   6   2   6      187.40      203.32     10.22 o
  -9   3   6        0.05       11.64      6.26 o
  -8   3   6        0.20        2.87     15.13 o
  -7   3   6       71.77       85.43      6.91 o
  -6   3   6      114.10      125.55      8.46 o
  -5   3   6        0.02        1.93      5.54 o
  -4   3   6      241.12      296.31     36.14 o
  -3   3   6     4813.00     4797.88    332.90 o
  -2   3   6        0.65       -3.67      4.34 o
  -1   3   6       98.02      136.85      8.90 o
   0   3   6      715.93      793.54     43.46 o
   1   3   6     1281.69     1214.10     24.02 o
   2   3   6      463.74      455.26      9.47 o
   3   3   6       87.68       88.37      6.24 o
   4   3   6      123.77      126.84      6.61 o
   5   3   6       23.02       10.54      8.97 o
   6   3   6      100.75      103.20     10.71 o
  -9   4   6        2.74       17.33     24.99 o
  -8   4   6        0.02       -4.67     12.59 o
  -7   4   6       83.23       79.99      6.83 o
  -6   4   6      145.54      166.83      8.19 o
  -5   4   6       71.79       88.45     15.43 o
  -4   4   6       15.99       23.96      9.17 o
  -3   4   6       68.31       68.49      7.39 o
  -2   4   6       35.67       25.38      3.72 o
  -1   4   6     2984.11     3131.72    239.44 o
   0   4   6       18.28       26.35      2.57 o
   1   4   6       13.98       15.48      7.63 o
   2   4   6       32.99       20.62      4.72 o
   3   4   6       11.50       16.94      4.77 o
   4   4   6      311.95      280.48     10.20 o
   5   4   6      445.75      397.12     12.51 o
   6   4   6       27.57       27.03      6.49 o
  -8   5   6        4.40        0.84      7.92 o
  -7   5   6        2.87       -8.73     12.83 o
  -6   5   6      133.43      146.89     27.83 o
  -5   5   6      283.33      294.05     24.59 o
  -4   5   6        1.02        3.39      5.63 o
  -3   5   6        5.74        2.54      7.26 o
  -2   5   6        0.14       -9.59     14.99 o
  -1   5   6       58.83       71.00      4.39 o
   0   5   6       35.59       36.21      4.28 o
   1   5   6      315.65      353.22     19.31 o
   2   5   6       26.30       33.08      9.32 o
   3   5   6       39.30       33.28      5.99 o
   4   5   6       55.10       57.87      6.35 o
   5   5   6       12.42        7.26      6.00 o
   6   5   6        0.29        5.75      6.50 o
  -8   6   6       12.38       19.49     17.26 o
  -7   6   6       13.10       13.83      6.06 o
  -6   6   6       33.31       21.58     21.88 o
  -5   6   6       34.07       42.01      5.41 o
  -4   6   6      901.41      874.70     18.77 o
  -3   6   6      175.18      165.23      8.27 o
  -2   6   6      249.72      225.71      7.95 o
  -1   6   6      216.79      204.92     12.09 o
   0   6   6      374.04      405.94     24.67 o
   1   6   6      468.40      499.03     29.72 o
   2   6   6      139.49      126.29     16.93 o
   3   6   6       60.78       59.30      6.03 o
   4   6   6       14.34       11.22      7.21 o
   5   6   6        3.11       -2.72     12.45 o
  -8   7   6        7.62       13.64      9.78 o
  -7   7   6       10.12        1.59     13.76 o
  -6   7   6        1.54        6.45     11.91 o
  -5   7   6       64.47       82.48      6.64 o
  -4   7   6      273.01      248.39     11.79 o
  -3   7   6       34.89       27.18      5.31 o
  -2   7   6       25.87       27.80      5.14 o
  -1   7   6       13.87       16.81      4.63 o
   0   7   6      491.65      511.16     31.53 o
   1   7   6       34.45       34.68      5.55 o
   2   7   6        4.15        8.41      5.30 o
   3   7   6       44.18       39.67      5.97 o
   4   7   6       20.88       24.15      6.15 o
   5   7   6        8.78       -0.10      8.32 o
  -7   8   6        0.87      -12.65     15.40 o
  -6   8   6       40.01       32.52      6.71 o
  -5   8   6        0.26       -0.08      9.24 o
  -4   8   6      165.00      164.61     13.79 o
  -3   8   6        4.17       -4.72     12.24 o
  -2   8   6     1661.77     1529.51     75.07 o
  -1   8   6       15.92       20.94      5.15 o
   0   8   6      117.70      121.90     12.14 o
   1   8   6       42.75       44.14     10.22 o
   2   8   6        5.78        1.54     12.75 o
   3   8   6        0.19      -13.67     21.98 o
   4   8   6        9.34       -9.88     13.05 o
  -6   9   6        1.16      -12.93     12.93 o
  -5   9   6        9.46        9.04      7.98 o
  -4   9   6      155.85      158.38      7.77 o
  -3   9   6      329.34      286.56     20.77 o
  -2   9   6       16.70       26.25      5.63 o
  -1   9   6       77.08       57.29     13.60 o
   0   9   6      188.06      190.72     10.56 o
   1   9   6        0.13       -6.41      9.99 o
   2   9   6       25.33       -9.48     13.53 o
   3   9   6        2.84        2.20      6.05 o
   4   9   6       31.26       16.12      7.04 o
  -5  10   6        0.32       16.05     16.01 o
  -4  10   6        3.61        0.80      6.22 o
  -3  10   6       19.38       17.38     12.30 o
  -2  10   6       19.00       27.65      5.70 o
  -1  10   6      241.32      208.44     16.81 o
   0  10   6       97.48      103.85      5.02 o
   1  10   6        9.90       -5.33     11.74 o
   2  10   6        3.00       -4.75      8.25 o
   3  10   6        1.65        3.01      8.19 o
  -4  11   6        7.72       13.18      8.27 o
  -3  11   6       25.77       30.62      8.22 o
  -2  11   6        2.07      -13.08     13.08 o
  -1  11   6        0.00        0.97     12.43 o
   0  11   6       32.85       32.87      8.44 o
   1  11   6        8.99      -11.17     19.14 o
   2  11   6       12.70       -5.24      9.17 o
  -2  12   6        0.02        0.66     11.76 o
  -1  12   6        6.97       11.53      8.74 o
  -9   1   7        0.94       14.89      8.31 o
  -8   1   7        1.16      -11.95     11.96 o
  -7   1   7       63.77       55.31      6.43 o
  -6   1   7       58.20       50.19      8.00 o
  -5   1   7      458.67      428.95      9.24 o
  -4   1   7        2.02        2.10      3.52 o
  -3   1   7       63.97       55.47      3.66 o
  -2   1   7      357.97      330.72      7.19 o
  -1   1   7       29.31       23.34     11.47 o
   0   1   7      123.64      147.38      4.19 o
   1   1   7      852.72      891.13     44.00 o
   2   1   7       53.54       50.38      6.06 o
   3   1   7      178.17      196.42      6.55 o
   4   1   7        0.41       -4.40     10.66 o
   5   1   7        8.98       11.87      7.14 o
   6   1   7       14.10        5.05      8.45 o
  -9   2   7        0.07        2.69     13.02 o
  -8   2   7        5.04      -18.88     18.88 o
  -7   2   7      297.79      307.87     13.16 o
  -6   2   7       11.82       10.84      4.88 o
  -5   2   7        1.73        1.62      5.09 o
  -4   2   7      311.59      315.41      6.33 o
  -3   2   7      988.77      838.05     39.30 o
  -2   2   7      968.76      935.42     83.01 o
  -1   2   7     3225.20     3505.09    251.53 o
   0   2   7       45.96       40.28      2.71 o
   1   2   7     2837.94     2892.37     33.28 o
   2   2   7      151.85      168.33      5.72 o
   3   2   7       56.10       55.45      5.32 o
   4   2   7       47.65       37.67     22.52 o
   5   2   7       48.69       40.22      6.41 o
   6   2   7       10.63        9.98     24.45 o
  -9   3   7        0.74       -0.22     19.54 o
  -8   3   7      194.66      198.07     20.77 o
  -7   3   7      470.06      514.29     26.48 o
  -6   3   7       78.05       73.67      8.97 o
  -5   3   7       97.35      103.10      5.46 o
  -4   3   7       75.79       75.55      9.27 o
  -3   3   7      888.91      913.51     30.83 o
  -2   3   7       38.06       46.31      5.01 o
  -1   3   7      771.52      847.06    161.15 o
   0   3   7      192.57      198.56      9.13 o
   1   3   7     2908.43     3020.47    165.21 o
   2   3   7     1220.12     1201.16     22.47 o
   3   3   7       48.26       49.72      5.28 o
   4   3   7      574.29      569.28     12.08 o
   5   3   7       12.29        9.21      7.65 o
   6   3   7       27.50       45.46      6.80 o
  -9   4   7       16.59        9.88      8.51 o
  -8   4   7       41.31       50.20      6.85 o
  -7   4   7        4.17       11.33      5.77 o
  -6   4   7        0.08       -1.89      6.43 o
  -5   4   7       23.93       22.94      4.75 o
  -4   4   7      427.95      450.50     28.45 o
  -3   4   7      753.50      728.34     15.48 o
  -2   4   7      213.88      232.23     10.37 o
  -1   4   7     1655.97     1842.33    168.02 o
   0   4   7      220.49      269.83     18.56 o
   1   4   7      416.82      422.03     16.60 o
   2   4   7      228.97      227.62     13.11 o
   3   4   7        2.84        6.71      6.61 o
   4   4   7      546.08      564.79     11.21 o
   5   4   7        1.14       -8.45     12.48 o
   6   4   7        1.58        3.79      8.47 o
  -8   5   7        6.11        8.02     13.03 o
  -7   5   7       89.47       75.41     11.91 o
  -6   5   7      298.00      335.41     40.37 o
  -5   5   7       19.51       30.34      5.17 o
  -4   5   7      181.93      184.18      6.21 o
  -3   5   7        2.69       -3.01      6.43 o
  -2   5   7      140.27      131.99      5.21 o
  -1   5   7      977.61     1017.70    113.58 o
   0   5   7       14.88       15.95      4.07 o
   1   5   7       86.79      113.82     16.34 o
   2   5   7     1255.89     1237.03     24.55 o
   3   5   7       57.79       51.64      6.26 o
   4   5   7       69.14       65.31      6.29 o
   5   5   7       16.01       18.50      6.35 o
  -8   6   7        0.94        0.22      8.28 o
  -7   6   7       38.77       40.57      7.36 o
  -6   6   7      153.50      164.69     19.57 o
  -5   6   7       11.11       14.21      7.63 o
  -4   6   7      620.58      563.76     11.66 o
  -3   6   7      213.20      193.15      6.58 o
  -2   6   7      139.22      129.50      5.67 o
  -1   6   7       11.29       16.19     10.71 o
   0   6   7      114.22      112.38      8.43 o
   1   6   7      303.08      326.99     39.27 o
   2   6   7      393.22      370.08     21.19 o
   3   6   7      204.63      192.84      7.92 o
   4   6   7       21.04        8.77     22.13 o
   5   6   7        1.70        0.04     12.52 o
  -8   7   7        3.22       -2.81      8.94 o
  -7   7   7        0.10       -5.03      7.82 o
  -6   7   7       77.35       80.15      6.68 o
  -5   7   7      267.13      278.22      8.57 o
  -4   7   7      948.15      924.69     41.68 o
  -3   7   7      631.26      619.94     12.57 o
  -2   7   7        1.69       -0.03      9.94 o
  -1   7   7        5.41       -0.45      6.57 o
   0   7   7      829.64      828.51     46.15 o
   1   7   7      100.15      113.33     11.10 o
   2   7   7       22.26       16.50      6.14 o
   3   7   7       74.01       78.38      6.67 o
   4   7   7        3.56       -3.01     13.62 o
   5   7   7       24.13       42.15     10.47 o
  -7   8   7        4.89       -8.93     14.79 o
  -6   8   7        9.62        5.32      5.97 o
  -5   8   7       18.90      -14.96     14.96 o
  -4   8   7      323.10      293.05     12.38 o
  -3   8   7       84.21       73.02     11.25 o
  -2   8   7      377.19      349.97     16.89 o
  -1   8   7        3.25        6.58      5.30 o
   0   8   7       29.90       32.41      4.01 o
   1   8   7        4.70       -8.10     14.65 o
   2   8   7       34.43       31.27      5.91 o
   3   8   7       13.14       15.08      9.29 o
   4   8   7        0.32      -14.45     14.45 o
  -6   9   7        6.20      -14.25     14.25 o
  -5   9   7        8.89        4.43     10.68 o
  -4   9   7        1.68      -23.52     25.40 o
  -3   9   7      165.83      157.09      7.63 o
  -2   9   7       55.51       44.60      6.17 o
  -1   9   7       39.56       30.49      6.82 o
   0   9   7      151.11      142.25      8.78 o
   1   9   7        7.84        4.44      5.79 o
   2   9   7        0.17        2.54     19.76 o
   3   9   7        1.11       -6.43     16.72 o
  -5  10   7        4.62       11.92     12.23 o
  -4  10   7       15.71       16.62     14.33 o
  -3  10   7        0.87      -10.71     14.69 o
  -2  10   7       57.61       45.78     29.56 o
  -1  10   7        2.18       -4.30      7.45 o
   0  10   7       12.26       20.93      5.32 o
   1  10   7        5.20       -2.05     12.42 o
   2  10   7        0.08      -10.32     13.16 o
  -4  11   7        5.78      -14.66     14.66 o
  -3  11   7        1.34       -0.14     13.05 o
  -2  11   7        8.10       14.35      9.44 o
  -1  11   7        7.59        2.59     11.72 o
   0  11   7        9.72        7.68      9.08 o
   1  11   7        6.13       15.54      6.33 o
  -9   0   8       10.77        6.90     19.17 o
  -8   0   8       16.46       22.20      7.82 o
  -7   0   8       65.56       80.99      9.54 o
  -6   0   8      454.94      432.16     12.83 o
  -5   0   8      846.66      724.91     21.77 o
  -4   0   8      110.69      105.62      6.11 o
  -3   0   8      143.14      131.71      6.21 o
  -2   0   8     8863.73     8336.64     72.68 o
  -1   0   8      990.87      955.72     25.83 o
   0   0   8     1251.08     1340.24     22.34 o
   1   0   8     2479.24     2563.65     46.59 o
   2   0   8      332.28      338.72     10.77 o
   3   0   8       53.37       51.50      7.53 o
   4   0   8        3.04        0.29      7.78 o
   5   0   8       23.72       15.50      8.90 o
   6   0   8        9.46       -8.75     21.13 o
  -9   1   8        2.09        1.71     12.18 o
  -8   1   8       13.88      -13.01     13.01 o
  -7   1   8      248.39      266.43      8.56 o
  -6   1   8      127.57      119.07      5.88 o
  -5   1   8      112.46      114.94      5.22 o
  -4   1   8     1238.10     1010.65     35.63 o
  -3   1   8      977.47      897.33     18.51 o
  -2   1   8       83.34       88.82      4.03 o
  -1   1   8       40.36       46.13      3.67 o
   0   1   8     1101.72     1126.96     22.63 o
   1   1   8      353.24      391.46      8.20 o
   2   1   8       21.30       22.85      4.50 o
   3   1   8        8.33        4.13      6.20 o
   4   1   8        0.26       -3.77     11.03 o
   5   1   8      103.22       99.88      7.14 o
   6   1   8        0.81        1.07      8.22 o
  -9   2   8        0.49      -14.22     14.22 o
  -8   2   8        1.53       -9.37     12.40 o
  -7   2   8       69.79       76.81     12.96 o
  -6   2   8       55.99       43.37      5.39 o
  -5   2   8      563.66      538.23     14.67 o
  -4   2   8      961.88      817.43     17.76 o
  -3   2   8      898.56      859.79     16.46 o
  -2   2   8      195.06      220.94     24.79 o
  -1   2   8     1428.34     1522.89     87.82 o
   0   2   8     1676.57     1749.87     47.43 o
   1   2   8     1965.66     1992.77     67.02 o
   2   2   8       14.52       18.44      4.58 o
   3   2   8        3.39       10.77      6.27 o
   4   2   8       62.89       70.93     11.76 o
   5   2   8        0.07      -13.03     13.03 o
   6   2   8        0.78       -7.39     15.21 o
  -9   3   8        1.82       -1.60      7.76 o
  -8   3   8       15.66       16.83      7.89 o
  -7   3   8        0.64       -7.45     10.93 o
  -6   3   8       35.45       52.82      7.36 o
  -5   3   8      467.85      452.17     30.33 o
  -4   3   8       90.01       76.06      5.01 o
  -3   3   8       12.91       15.82      3.77 o
  -2   3   8      636.38      816.82    147.16 o
  -1   3   8     1599.17     1835.24    232.19 o
   0   3   8      647.17      608.32     26.31 o
   1   3   8        9.73       11.12      6.38 o
   2   3   8        0.03        0.93      4.48 o
   3   3   8        0.89        8.52      6.19 o
   4   3   8      165.37      174.59      7.73 o
   5   3   8       35.85       37.20     28.80 o
   6   3   8        0.27        3.11      8.42 o
  -9   4   8       12.94        8.01     11.03 o
  -8   4   8       37.58       68.02      6.98 o
  -7   4   8        0.77       -6.30     12.84 o
  -6   4   8      121.93      143.78     11.54 o
  -5   4   8       10.63        7.81      5.77 o
  -4   4   8       24.07       12.94     12.86 o
  -3   4   8      260.84      241.89      6.28 o
  -2   4   8      186.13      201.02      5.60 o
  -1   4   8      139.94      171.44     19.45 o
   0   4   8      320.07      342.29     19.57 o
   1   4   8      256.94      270.36     19.82 o
   2   4   8      741.50      703.37     29.37 o
   3   4   8       67.52       56.94      6.31 o
   4   4   8       72.42       84.15      6.71 o
   5   4   8        0.47       14.20      7.48 o
  -8   5   8       13.71       18.64      6.35 o
  -7   5   8       79.91       99.96      8.36 o
  -6   5   8      137.30      147.09     23.68 o
  -5   5   8       41.19       50.01      6.36 o
  -4   5   8        3.85       -1.18     15.55 o
  -3   5   8        3.80        1.48     15.60 o
  -2   5   8       11.67       15.83     16.26 o
  -1   5   8        4.49        3.64      5.82 o
   0   5   8       60.95       69.10      5.13 o
   1   5   8        8.77        0.07     13.96 o
   2   5   8      961.39      934.15     35.39 o
   3   5   8      252.40      231.89      8.04 o
   4   5   8        0.89        6.54      5.63 o
   5   5   8        7.42        6.92     13.39 o
  -8   6   8       11.08       15.72     19.56 o
  -7   6   8        7.80        4.25     14.18 o
  -6   6   8      363.07      410.13     43.97 o
  -5   6   8       43.05       49.65      6.53 o
  -4   6   8      219.68      211.65     10.03 o
  -3   6   8        7.70       18.98      4.51 o
  -2   6   8      130.79      137.36      8.95 o
  -1   6   8      512.05      469.04     34.45 o
   0   6   8      793.04      785.33     70.92 o
   1   6   8      122.87      117.32     11.32 o
   2   6   8      284.48      275.84     22.88 o
   3   6   8        0.72      -11.73     11.73 o
   4   6   8       14.19       12.99      7.77 o
   5   6   8        1.39      -10.01     13.32 o
  -8   7   8        0.31        7.40      8.06 o
  -7   7   8       16.77        8.19     14.45 o
  -6   7   8       30.86       28.89      6.21 o
  -5   7   8      232.77      233.63      8.11 o
  -4   7   8       39.44       31.91      7.41 o
  -3   7   8       91.53       94.11      6.02 o
  -2   7   8        5.03        1.76     15.26 o
  -1   7   8      257.35      219.86     15.66 o
   0   7   8      409.08      420.86     29.38 o
   1   7   8       72.57       87.75      6.68 o
   2   7   8       40.45       35.75      8.24 o
   3   7   8        3.85       -0.77      7.60 o
   4   7   8        9.43       11.96      7.39 o
  -7   8   8        6.66       12.94      6.73 o
  -6   8   8       19.38       26.19      6.04 o
  -5   8   8        9.28       -3.75      7.70 o
  -4   8   8       73.76       86.30     20.61 o
  -3   8   8       53.24       55.14      6.06 o
  -2   8   8       60.64       72.29     11.13 o
  -1   8   8       80.91       73.90      6.29 o
   0   8   8       13.77        5.52      5.02 o
   1   8   8        2.05        0.00      6.91 o
   2   8   8        2.46      -12.31     12.31 o
   3   8   8        0.73       -6.94     11.54 o
   4   8   8        0.59       -8.09     13.77 o
  -6   9   8        8.39       15.75      8.17 o
  -5   9   8        9.99        6.40      8.26 o
  -4   9   8      222.52      236.03      8.79 o
  -3   9   8        2.29       11.97      7.31 o
  -2   9   8        6.25       -7.49     10.56 o
  -1   9   8      119.49      113.21      7.31 o
   0   9   8       29.81        8.06      6.59 o
   1   9   8       27.84       32.37      6.15 o
   2   9   8        8.91        7.84      6.14 o
   3   9   8       30.55       21.07     18.05 o
  -5  10   8        0.01      -14.45     14.45 o
  -4  10   8        0.38       -6.69      9.66 o
  -3  10   8      117.07       96.50      7.42 o
  -2  10   8       26.31       26.27      6.33 o
  -1  10   8        0.30        3.11     12.20 o
   0  10   8        6.22        8.11      5.44 o
   1  10   8        0.72      -13.28     13.28 o
   2  10   8        0.18        0.65     14.12 o
  -4  11   8        0.34        5.08      6.66 o
  -3  11   8        9.86        7.10     11.64 o
  -2  11   8       24.57       12.51     11.49 o
  -1  11   8       12.46        9.74      6.17 o
   0  11   8        2.82       -5.00      9.89 o
  -9   1   9        2.69        7.89      8.10 o
  -8   1   9        0.69       -3.21      6.76 o
  -7   1   9      229.36      213.99      8.15 o
  -6   1   9      194.13      189.22     11.15 o
  -5   1   9       55.86       50.65      4.58 o
  -4   1   9       11.12        0.33      8.87 o
  -3   1   9       10.52       16.48      3.49 o
  -2   1   9       39.81       45.00      3.87 o
  -1   1   9      205.22      221.83     11.65 o
   0   1   9        0.03       -3.97      4.15 o
   1   1   9        9.74       11.54      4.20 o
   2   1   9        2.50       -8.43      9.97 o
   3   1   9       54.17       41.98      5.48 o
   4   1   9        0.34        2.72      6.61 o
   5   1   9        1.34       13.11      5.95 o
  -9   2   9       18.18       22.52      7.09 o
  -8   2   9       36.63       26.27     16.55 o
  -7   2   9       37.23       37.69      6.14 o
  -6   2   9      246.99      235.93     11.38 o
  -5   2   9      165.35      162.80     11.84 o
  -4   2   9      936.17      821.97     54.24 o
  -3   2   9     2401.77     2380.55    140.33 o
  -2   2   9      334.76      389.11     44.97 o
  -1   2   9      916.55     1061.90     60.64 o
   0   2   9      502.57      526.85     14.80 o
   1   2   9      950.95      964.50     37.24 o
   2   2   9       12.56        0.43      6.23 o
   3   2   9       25.18       20.61     23.45 o
   4   2   9        7.65       -5.71     11.69 o
   5   2   9        0.09        2.40     12.54 o
  -9   3   9       26.21       31.94     20.03 o
  -8   3   9       30.95       32.80      6.55 o
  -7   3   9      177.86      172.67     17.56 o
  -6   3   9        9.31        9.20     20.56 o
  -5   3   9       22.32       20.74      4.74 o
  -4   3   9      217.44      196.48      7.14 o
  -3   3   9       80.74       67.30     10.44 o
  -2   3   9      650.04      711.42    125.34 o
  -1   3   9      234.39      246.73     25.15 o
   0   3   9      813.40      822.64     21.60 o
   1   3   9      151.47      159.33      9.47 o
   2   3   9      370.85      380.82      8.44 o
   3   3   9        0.98       -4.27     11.22 o
   4   3   9       43.34       42.27      6.03 o
   5   3   9       79.06       58.96      8.51 o
  -9   4   9        0.37       13.70      6.43 o
  -8   4   9      116.09      126.47     23.62 o
  -7   4   9       42.46       51.71      8.44 o
  -6   4   9       22.14       22.11     15.94 o
  -5   4   9        0.89        2.21      5.99 o
  -4   4   9      259.96      242.35     12.75 o
  -3   4   9     1635.45     1753.43     38.90 o
  -2   4   9        0.17        4.59      4.01 o
  -1   4   9      829.63      992.32    152.71 o
   0   4   9      236.19      266.93     12.70 o
   1   4   9      107.74      109.31      5.79 o
   2   4   9       16.24       11.26      5.22 o
   3   4   9       22.37       19.07      5.51 o
   4   4   9       13.44       17.21     20.56 o
   5   4   9        6.35      -13.39     20.78 o
  -8   5   9       38.62       34.30      6.85 o
  -7   5   9       22.82       26.14      6.38 o
  -6   5   9      145.12      170.56     22.97 o
  -5   5   9      171.77      176.86     11.45 o
  -4   5   9      315.94      295.97      7.35 o
  -3   5   9       54.52       45.41      4.88 o
  -2   5   9       14.20        4.12      9.92 o
  -1   5   9      247.46      249.13     35.87 o
   0   5   9      192.68      211.70     11.46 o
   1   5   9      121.02      118.78      6.03 o
   2   5   9      364.26      355.89     34.80 o
   3   5   9       62.52       62.98     11.25 o
   4   5   9        2.05       15.21      7.87 o
   5   5   9        5.81       12.22      6.49 o
  -8   6   9        9.19      -10.65     12.36 o
  -7   6   9       40.92       45.50      8.70 o
  -6   6   9      226.24      256.08     29.09 o
  -5   6   9       32.45       51.04      8.68 o
  -4   6   9       42.79       38.08      5.39 o
  -3   6   9       14.55       24.54     12.98 o
  -2   6   9        6.75        9.52      9.83 o
  -1   6   9      487.48      472.22     30.87 o
   0   6   9      907.39      934.40     72.39 o
   1   6   9       45.77       37.79      6.12 o
   2   6   9       38.60       50.45     15.21 o
   3   6   9       18.36       19.61      7.79 o
   4   6   9       15.09       11.76      7.71 o
  -8   7   9        2.48       -0.89     12.88 o
  -7   7   9        3.58        4.12     13.54 o
  -6   7   9       30.34       28.98     11.64 o
  -5   7   9       28.01       32.73      5.88 o
  -4   7   9        0.74       -7.76     11.23 o
  -3   7   9        0.17       -3.41     10.64 o
  -2   7   9     1408.45     1360.42     27.01 o
  -1   7   9       32.41       41.35      5.50 o
   0   7   9      347.33      353.70     29.58 o
   1   7   9      629.47      614.93     56.90 o
   2   7   9       63.66       56.15      6.68 o
   3   7   9        1.18        2.44     11.01 o
   4   7   9        4.12       -5.17     12.52 o
  -7   8   9        1.38        3.65     13.76 o
  -6   8   9        0.86        4.93      8.19 o
  -5   8   9       42.79       39.40      6.43 o
  -4   8   9      152.55      141.19      7.35 o
  -3   8   9       32.44       32.67      6.01 o
  -2   8   9     1004.02      938.95     70.65 o
  -1   8   9        0.31       -9.95     12.42 o
   0   8   9      131.85      135.78     10.46 o
   1   8   9       56.53       59.82      6.39 o
   2   8   9       17.85       17.40     12.76 o
   3   8   9        7.68        6.12     21.81 o
  -6   9   9       13.89       15.33      8.60 o
  -5   9   9       15.75       26.24      6.43 o
  -4   9   9      310.56      317.58      9.98 o
  -3   9   9        7.12        7.51      7.75 o
  -2   9   9       98.32       96.19      7.36 o
  -1   9   9       33.82       39.24      6.36 o
   0   9   9       11.46       13.40      4.37 o
   1   9   9        2.73        3.75      7.26 o
   2   9   9        0.19       -2.03      6.24 o
  -5  10   9        1.20      -13.89     17.09 o
  -4  10   9        0.14        2.75      7.48 o
  -3  10   9        2.16       10.56      7.89 o
  -2  10   9       47.67       23.40     23.65 o
  -1  10   9        2.81        2.69      7.55 o
   0  10   9       11.86       11.05      4.61 o
   1  10   9       40.12       32.20      6.90 o
  -3  11   9        1.79        3.33      8.09 o
  -2  11   9        1.02       13.79     14.84 o
  -1  11   9        0.10       -7.42      8.07 o
   0  11   9        6.84        6.96      5.81 o
  -9   0  10        2.95       -1.71     19.71 o
  -8   0  10        3.98      -17.46     17.46 o
  -7   0  10      186.19      205.86     11.64 o
  -6   0  10      327.64      289.59     10.77 o
  -5   0  10      309.70      279.22     10.03 o
  -4   0  10       50.30       35.12      5.92 o
  -3   0  10      201.37      184.48      7.49 o
  -2   0  10       23.58       19.46      5.62 o
  -1   0  10      462.71      491.82     14.74 o
   0   0  10       36.01       40.22      4.32 o
   1   0  10       20.53       18.97      6.50 o
   2   0  10        1.70      -15.21     15.21 o
   3   0  10      425.39      425.94     13.71 o
   4   0  10        3.82      -17.65     17.65 o
   5   0  10       58.46       77.96     10.03 o
  -9   1  10        2.95       -5.90     18.36 o
  -8   1  10       24.19       28.89      6.08 o
  -7   1  10      147.04      158.98      8.98 o
  -6   1  10      241.72      245.58      7.37 o
  -5   1  10      427.44      377.65     17.92 o
  -4   1  10      120.85      115.46      5.10 o
  -3   1  10      661.35      689.51     44.40 o
  -2   1  10      255.96      271.25      6.41 o
  -1   1  10       94.91       97.53      4.67 o
   0   1  10       61.98       57.26      3.22 o
   1   1  10      390.94      382.71     12.46 o
   2   1  10       83.56       81.55     10.78 o
   3   1  10       68.65       79.65     10.42 o
   4   1  10        1.37       -2.28      7.51 o
   5   1  10        5.72        5.92      8.17 o
  -9   2  10        0.49      -13.67     14.33 o
  -8   2  10       12.63       -6.56     12.48 o
  -7   2  10      316.50      313.50      9.06 o
  -6   2  10      236.01      228.48      7.18 o
  -5   2  10        5.62       -1.10      9.29 o
  -4   2  10        7.71       -3.63      7.95 o
  -3   2  10      248.62      283.46      9.40 o
  -2   2  10      619.39      659.57     32.78 o
  -1   2  10        0.05        3.86      5.21 o
   0   2  10     1065.42     1051.95     19.82 o
   1   2  10      330.52      306.61      7.35 o
   2   2  10       31.95       37.93      5.49 o
   3   2  10        8.61        5.47      7.20 o
   4   2  10        4.21       -0.21     14.43 o
   5   2  10       52.28       48.98      7.42 o
  -9   3  10        0.08        3.15      6.57 o
  -8   3  10       37.89       47.69      6.57 o
  -7   3  10        2.60        4.25      6.89 o
  -6   3  10       60.03       68.89     14.11 o
  -5   3  10      241.39      227.59     12.53 o
  -4   3  10       39.23       42.90      6.02 o
  -3   3  10      111.87      152.64     17.37 o
  -2   3  10      125.92      113.56     12.77 o
  -1   3  10        1.22      -14.79     18.19 o
   0   3  10       64.64       58.42      3.53 o
   1   3  10      266.52      263.08      7.16 o
   2   3  10       70.68       73.78      5.71 o
   3   3  10       33.01       30.97      5.93 o
   4   3  10       23.65        6.91     12.63 o
   5   3  10        1.33        4.58      6.43 o
  -9   4  10        9.45        9.05      6.91 o
  -8   4  10       51.95       54.89     10.47 o
  -7   4  10       20.52       26.89      5.96 o
  -6   4  10        0.26        8.65      6.79 o
  -5   4  10      115.61      120.80     11.67 o
  -4   4  10       28.18       27.70      4.96 o
  -3   4  10     1160.06     1278.39    133.28 o
  -2   4  10       84.01       84.83      9.64 o
  -1   4  10      103.99      101.34     12.42 o
   0   4  10        3.76       -8.09      8.45 o
   1   4  10      364.51      350.93     12.41 o
   2   4  10       23.23       19.39     10.93 o
   3   4  10        3.95        9.78      5.13 o
   4   4  10        1.11       -5.40     12.49 o
   5   4  10       34.47       12.95     11.05 o
  -8   5  10        4.00        5.81     13.64 o
  -7   5  10       89.74       93.53      7.25 o
  -6   5  10       22.17       17.39      5.90 o
  -5   5  10      135.78      151.01     22.57 o
  -4   5  10       19.28       15.72      5.27 o
  -3   5  10      110.37      108.89      7.73 o
  -2   5  10      121.07      131.90      6.29 o
  -1   5  10       30.47       30.94      9.05 o
   0   5  10       28.55       40.54      3.65 o
   1   5  10      188.90      206.01     22.50 o
   2   5  10      141.32      124.25      7.16 o
   3   5  10       63.52       62.67      9.32 o
   4   5  10       43.95       41.24      6.52 o
  -8   6  10       10.98        5.57      6.56 o
  -7   6  10        3.49       -4.66     13.41 o
  -6   6  10        1.80        5.12      7.20 o
  -5   6  10      309.48      321.45     17.71 o
  -4   6  10       64.88       59.44      5.72 o
  -3   6  10      196.91      195.91      6.83 o
  -2   6  10      278.88      293.73     19.13 o
  -1   6  10       55.99       52.58      5.70 o
   0   6  10      551.54      576.44     36.41 o
   1   6  10       79.21       77.53      8.58 o
   2   6  10        0.80       -0.64     10.88 o
   3   6  10       18.42       12.94     10.34 o
   4   6  10       24.20       34.48      6.55 o
  -7   7  10        3.36      -14.17     14.17 o
  -6   7  10       11.37        7.86      7.37 o
  -5   7  10       76.61       71.74      8.61 o
  -4   7  10        5.42        2.47      6.72 o
  -3   7  10       64.63       57.16      6.31 o
  -2   7  10        0.22        5.25      7.14 o
  -1   7  10       21.32       23.60     11.13 o
   0   7  10       92.73      107.54      9.16 o
   1   7  10       53.38       49.70     10.34 o
   2   7  10       21.62       28.35      5.98 o
   3   7  10        3.38        0.41      6.16 o
  -7   8  10        6.11        5.76     12.01 o
  -6   8  10       21.24       15.78      6.29 o
  -5   8  10        0.18       -9.67     12.07 o
  -4   8  10       19.49       17.48     18.14 o
  -3   8  10       46.95       54.48      6.33 o
  -2   8  10      122.41      110.93     10.25 o
  -1   8  10      112.40      115.87     14.65 o
   0   8  10       87.40       86.77      4.69 o
   1   8  10       57.40       50.82      6.76 o
   2   8  10        4.02       12.81      5.80 o
   3   8  10        2.12        7.08      6.38 o
  -6   9  10        5.26       15.54     12.69 o
  -5   9  10        2.31        7.40     12.83 o
  -4   9  10      197.56      188.07      8.72 o
  -3   9  10      162.03      174.99      8.32 o
  -2   9  10      218.08      203.90      8.77 o
  -1   9  10       26.35       20.54      6.22 o
   0   9  10        2.46        4.79      5.30 o
   1   9  10       11.92       -2.31      8.25 o
   2   9  10        7.62       -4.58     14.50 o
  -5  10  10        5.98        8.09     10.07 o
  -4  10  10        6.84       -1.46     13.30 o
  -3  10  10       68.66       67.48     11.40 o
  -2  10  10        1.65        0.85      7.52 o
  -1  10  10        0.75        0.73     13.34 o
   0  10  10        2.36       -5.99      9.51 o
   1  10  10       28.15       28.48      8.48 o
  -3  11  10        2.96       10.85     11.64 o
  -2  11  10        0.02      -14.68     14.68 o
  -1  11  10        1.39       -9.29     22.79 o
  -9   1  11        3.78       -0.44      9.78 o
  -8   1  11        0.07        8.81      7.24 o
  -7   1  11      105.54       86.33      6.62 o
  -6   1  11      529.52      471.33     19.41 o
  -5   1  11       35.52       31.82      4.85 o
  -4   1  11        4.85        3.74     12.59 o
  -3   1  11       43.77       49.91      4.34 o
  -2   1  11       77.75       76.10      5.06 o
  -1   1  11       14.85       22.68      4.28 o
   0   1  11       22.57       25.03      3.16 o
   1   1  11      309.35      303.26      7.68 o
   2   1  11      200.74      186.64      7.67 o
   3   1  11        1.52      -11.73     11.73 o
   4   1  11       16.00       16.67     27.39 o
   5   1  11       12.37       27.21     18.17 o
  -9   2  11       55.49       49.46      7.45 o
  -8   2  11        3.37       10.74      7.38 o
  -7   2  11       65.27       67.97     10.76 o
  -6   2  11        0.00       -4.78      6.51 o
  -5   2  11       40.57       35.16      5.58 o
  -4   2  11        9.77        7.73      4.34 o
  -3   2  11      918.46      982.33     86.82 o
  -2   2  11      131.87      128.73     12.57 o
  -1   2  11      728.91      740.23     25.36 o
   0   2  11      103.69      112.19      5.20 o
   1   2  11        1.47       -6.32      6.32 o
   2   2  11        3.90       10.26      6.89 o
   3   2  11        7.19        9.97      7.12 o
   4   2  11       13.10       17.44      6.04 o
  -9   3  11        0.16      -15.01     18.14 o
  -8   3  11       17.49        4.79      9.44 o
  -7   3  11        4.48        3.48     11.31 o
  -6   3  11        4.14       -2.29     10.60 o
  -5   3  11      226.48      190.20     19.62 o
  -4   3  11      356.87      332.61     24.55 o
  -3   3  11      200.44      198.52     26.84 o
  -2   3  11        9.72       -5.85      9.89 o
  -1   3  11      239.83      258.22      6.71 o
   0   3  11       98.33       98.40      6.87 o
   1   3  11      450.35      443.14     29.37 o
   2   3  11      216.66      219.21      8.04 o
   3   3  11        7.83        8.17      7.04 o
   4   3  11        8.18       -7.35     13.00 o
  -9   4  11        9.84        7.07      7.11 o
  -8   4  11        0.00        6.18     12.71 o
  -7   4  11       23.17       44.70     16.70 o
  -6   4  11       13.30        1.20      5.61 o
  -5   4  11      198.57      203.77      7.02 o
  -4   4  11        6.45      -11.48     11.48 o
  -3   4  11      782.11      860.43    132.41 o
  -2   4  11      177.33      202.29     30.06 o
  -1   4  11        0.49       -1.31     10.06 o
   0   4  11        7.55        7.79      3.91 o
   1   4  11      754.44      695.84     41.59 o
   2   4  11       10.63       -4.63     16.41 o
   3   4  11        0.00       -0.89     10.98 o
   4   4  11       19.41        7.15     17.87 o
  -8   5  11        0.35       -1.62     12.05 o
  -7   5  11       39.89       44.45      6.28 o
  -6   5  11      113.64      114.61      7.00 o
  -5   5  11        7.63       13.89      6.65 o
  -4   5  11        7.83       10.47     15.06 o
  -3   5  11      210.40      222.16     22.09 o
  -2   5  11      357.18      401.23     41.02 o
  -1   5  11       37.85       44.31      5.29 o
   0   5  11       10.03        4.01      4.61 o
   1   5  11      345.52      320.48      9.08 o
   2   5  11        5.58        5.81      7.55 o
   3   5  11        0.11      -12.80     12.80 o
   4   5  11       39.99       57.94     10.20 o
  -8   6  11        0.36      -10.90     13.67 o
  -7   6  11        5.37       11.35      7.77 o
  -6   6  11       75.77       80.03      6.95 o
  -5   6  11       14.65       -0.61      7.11 o
  -4   6  11       14.15       15.23      6.01 o
  -3   6  11       55.70       53.60      5.64 o
  -2   6  11      126.94      118.66     18.17 o
  -1   6  11        0.03       -6.37     12.06 o
   0   6  11        9.43       -2.74      8.14 o
   1   6  11        4.22        9.30      6.96 o
   2   6  11        2.23       -1.50      6.05 o
   3   6  11        8.77       -9.19     12.76 o
  -7   7  11       20.69       17.43      8.01 o
  -6   7  11        2.17        0.84      7.31 o
  -5   7  11        3.08        2.50      7.38 o
  -4   7  11       19.53        9.67      5.96 o
  -3   7  11        0.69      -12.28     12.28 o
  -2   7  11       13.42       27.66     17.90 o
  -1   7  11      196.04      237.83     42.86 o
   0   7  11        8.93        0.78      6.05 o
   1   7  11       61.86       70.24      7.36 o
   2   7  11        0.81       -3.26     12.46 o
   3   7  11       48.88       47.41      8.80 o
  -7   8  11        5.30       -3.87     14.96 o
  -6   8  11       13.19       -2.71      9.95 o
  -5   8  11       34.75       38.12      6.62 o
  -4   8  11      298.27      305.65     23.88 o
  -3   8  11        0.06        3.63      8.75 o
  -2   8  11      451.96      423.75     19.80 o
  -1   8  11       37.91       41.06      6.01 o
   0   8  11      193.46      190.74     10.05 o
   1   8  11       19.74       24.92      6.38 o
   2   8  11       12.22       14.45     12.01 o
  -6   9  11       14.65       14.01      6.81 o
  -5   9  11        3.05       -6.64      6.64 o
  -4   9  11       52.67       49.64     11.52 o
  -3   9  11      218.47      215.31      8.97 o
  -2   9  11       70.24       71.84      7.07 o
  -1   9  11        2.46        7.94      7.74 o
   0   9  11      127.28      132.98      9.06 o
   1   9  11        0.10      -11.78     13.72 o
  -5  10  11       19.31       45.38     10.02 o
  -4  10  11       96.79       92.08      8.31 o
  -3  10  11       15.22      -10.20     15.85 o
  -2  10  11        0.46        6.00     12.94 o
  -1  10  11        5.42        2.78     13.72 o
   0  10  11       14.73       -1.80      5.97 o
  -9   0  12        0.14      -21.08     21.08 o
  -8   0  12        0.54        6.01      7.68 o
  -7   0  12      541.44      496.00     14.64 o
  -6   0  12        1.97        5.77     15.89 o
  -5   0  12      241.62      207.32      9.69 o
  -4   0  12      699.54      638.12     18.77 o
  -3   0  12       28.55       25.67      6.36 o
  -2   0  12      840.71      815.59     23.82 o
  -1   0  12      175.69      198.14      9.25 o
   0   0  12      124.06      132.37     14.45 o
   1   0  12       47.96       37.27      7.53 o
   2   0  12      167.50      159.38     10.37 o
   3   0  12       86.41       73.02      9.93 o
   4   0  12      106.15       91.66     10.56 o
  -9   1  12        1.90        3.97     18.51 o
  -8   1  12        9.38        9.06      5.98 o
  -7   1  12      167.48      183.43      7.53 o
  -6   1  12      385.34      328.17      8.53 o
  -5   1  12       14.98        4.41      6.01 o
  -4   1  12       17.15       16.70      4.65 o
  -3   1  12      155.78      151.90      6.24 o
  -2   1  12      526.35      575.17     41.65 o
  -1   1  12        8.30        0.90      5.87 o
   0   1  12        0.54        4.54      5.02 o
   1   1  12       40.49       29.67     26.09 o
   2   1  12        8.83        7.41      7.25 o
   3   1  12        0.11      -10.63     11.86 o
   4   1  12       30.36       26.74      6.31 o
  -9   2  12       10.47       11.66     10.88 o
  -8   2  12        1.06       -7.82     13.00 o
  -7   2  12       48.67       58.28      6.34 o
  -6   2  12       40.47       41.15      5.37 o
  -5   2  12       28.71       27.98      4.98 o
  -4   2  12      187.87      179.31      7.95 o
  -3   2  12      213.43      233.10     12.82 o
  -2   2  12       66.80       78.36      5.13 o
  -1   2  12      309.56      326.11     20.36 o
   0   2  12      371.77      388.36      7.64 o
   1   2  12      125.94      131.38      6.28 o
   2   2  12       28.50       21.06      6.00 o
   3   2  12        4.26        1.70     14.55 o
   4   2  12        0.12        0.15      7.54 o
  -9   3  12        2.42       -3.80     13.70 o
  -8   3  12        2.55       -4.07      7.96 o
  -7   3  12       16.72        2.22      7.65 o
  -6   3  12       22.57       36.83      5.49 o
  -5   3  12       30.55       34.22      5.14 o
  -4   3  12       13.29       20.86      4.92 o
  -3   3  12      257.04      251.99     21.02 o
  -2   3  12      109.67      128.64     16.56 o
  -1   3  12       97.99       95.84     10.32 o
   0   3  12      136.48      150.67      8.57 o
   1   3  12        0.49      -11.31     11.31 o
   2   3  12       20.34       -2.14     12.20 o
   3   3  12        0.01      -12.35     12.35 o
   4   3  12        2.02        4.43     13.42 o
  -9   4  12        2.70       -6.67     14.22 o
  -8   4  12        0.07       -0.06      7.51 o
  -7   4  12        0.85       -0.55      7.29 o
  -6   4  12        0.02        8.26      4.98 o
  -5   4  12      228.41      226.76      8.12 o
  -4   4  12       42.17       50.26      5.20 o
  -3   4  12      439.36      465.90     66.21 o
  -2   4  12        0.05        0.62     10.07 o
  -1   4  12       21.24       28.90     15.60 o
   0   4  12       51.67       64.18      3.96 o
   1   4  12        0.32        0.73      6.76 o
   2   4  12      306.80      300.41      9.32 o
   3   4  12       19.52        7.76      9.05 o
   4   4  12        1.76       -7.11     13.88 o
  -8   5  12        0.47      -13.89     13.89 o
  -7   5  12       15.71       -7.04     13.74 o
  -6   5  12       18.33       27.57     12.74 o
  -5   5  12       38.66       34.20     16.16 o
  -4   5  12       12.39       11.86      6.71 o
  -3   5  12       14.12       12.66     16.92 o
  -2   5  12        8.20        8.85      6.50 o
  -1   5  12      255.71      256.09     31.32 o
   0   5  12       37.61       33.09      4.01 o
   1   5  12       15.73       26.07      5.65 o
   2   5  12      154.66      152.05      8.18 o
   3   5  12        4.71       -4.88      8.11 o
  -8   6  12        1.11       -2.38     13.59 o
  -7   6  12        8.29       17.36      6.08 o
  -6   6  12       29.06       28.90     19.63 o
  -5   6  12       18.76        5.30      7.18 o
  -4   6  12       86.28       86.69      6.59 o
  -3   6  12      156.31      160.68      7.46 o
  -2   6  12        1.11      -10.20     13.45 o
  -1   6  12      217.79      225.94     33.44 o
   0   6  12        3.89       -2.69      6.07 o
   1   6  12       27.94       28.19      5.85 o
   2   6  12        8.22       16.65      6.90 o
   3   6  12        6.28        6.93      6.60 o
  -7   7  12        0.15        3.39     12.73 o
  -6   7  12        0.02       -8.79     13.07 o
  -5   7  12        1.60       10.52      5.62 o
  -4   7  12        1.82       -2.09     11.38 o
  -3   7  12        4.06      -12.30     12.30 o
  -2   7  12      471.33      422.53     18.06 o
  -1   7  12       66.03       72.16      6.71 o
   0   7  12        0.00        2.95      6.00 o
   1   7  12        0.03        4.53      7.73 o
   2   7  12        4.24      -14.03     14.03 o
  -7   8  12       21.14       15.76     17.12 o
  -6   8  12        0.01       -6.20     12.42 o
  -5   8  12        4.66       -4.54     13.59 o
  -4   8  12       53.25       60.57     15.38 o
  -3   8  12        8.72        6.03     11.86 o
  -2   8  12        0.42       -6.04     13.20 o
  -1   8  12       45.62       62.53     15.55 o
   0   8  12       27.59       28.78      4.34 o
   1   8  12        4.63        3.56      9.07 o
   2   8  12        6.36      -14.69     14.69 o
  -6   9  12        3.11      -14.31     14.31 o
  -5   9  12        0.05       -1.86      8.19 o
  -4   9  12        2.54       -8.28      8.28 o
  -3   9  12       77.71       69.46      8.75 o
  -2   9  12        5.40        8.21      6.72 o
  -1   9  12       10.57        8.15      7.78 o
   0   9  12       15.95       12.38      5.69 o
   1   9  12        0.49        1.92     13.92 o
  -4  10  12      158.28      157.43      8.92 o
  -3  10  12       35.82       31.68      7.70 o
  -2  10  12        1.25       -8.17      8.17 o
  -1  10  12        0.07       -1.79     26.46 o
  -9   1  13        1.02        2.69      7.66 o
  -8   1  13       11.32        9.80      7.75 o
  -7   1  13       14.18       22.36     10.05 o
  -6   1  13      256.26      228.39      8.06 o
  -5   1  13       49.29       40.27      5.43 o
  -4   1  13       20.93       17.93      8.22 o
  -3   1  13       31.72       37.11     11.88 o
  -2   1  13      846.08      904.87     18.69 o
  -1   1  13        5.59        7.54      6.30 o
   0   1  13       23.47       21.59      6.75 o
   1   1  13      205.96      184.29     12.65 o
   2   1  13       30.96       35.43      6.14 o
   3   1  13      125.09      125.51     10.10 o
   4   1  13       11.64       10.95      9.14 o
  -9   2  13        0.04       12.29      7.93 o
  -8   2  13       21.07       26.78      6.48 o
  -7   2  13       15.33        3.33      8.48 o
  -6   2  13       46.89       41.96      6.14 o
  -5   2  13       14.51       14.73      5.16 o
  -4   2  13       14.27       10.44     10.64 o
  -3   2  13       36.19       29.80     25.75 o
  -2   2  13      126.27      134.87      6.02 o
  -1   2  13       86.09       85.41      8.39 o
   0   2  13      161.40      160.55      4.81 o
   1   2  13       66.40       47.60      6.10 o
   2   2  13      178.62      175.75      8.04 o
   3   2  13       16.62       16.09      6.12 o
  -9   3  13        4.61        3.39     20.05 o
  -8   3  13        3.16       15.57      5.77 o
  -7   3  13       16.56        4.33     13.28 o
  -6   3  13       59.11       68.95     19.37 o
  -5   3  13       29.91       33.74      5.18 o
  -4   3  13      149.63      166.70     17.83 o
  -3   3  13        8.62       15.68     22.91 o
  -2   3  13        9.42        3.58      6.50 o
  -1   3  13       18.44       20.16     16.65 o
   0   3  13     1427.59     1457.75     21.02 o
   1   3  13       78.88       63.80      6.21 o
   2   3  13       53.18       36.84      6.95 o
   3   3  13        0.01      -14.28     14.28 o
  -8   4  13        0.89       -2.94     12.97 o
  -7   4  13       37.51       30.13      6.19 o
  -6   4  13      196.86      182.41      7.67 o
  -5   4  13        6.07       -4.68     11.12 o
  -4   4  13       10.53       17.51      4.87 o
  -3   4  13      194.97      229.54     30.80 o
  -2   4  13        1.23        6.02      6.28 o
  -1   4  13       48.89       54.34      5.90 o
   0   4  13      196.76      205.02      7.73 o
   1   4  13       12.71        8.12      7.39 o
   2   4  13      620.81      600.06     12.91 o
   3   4  13        9.76       -7.06      8.34 o
  -8   5  13        4.55       -2.30      8.23 o
  -7   5  13        9.25       18.51      9.00 o
  -6   5  13       46.58       51.25      6.30 o
  -5   5  13       13.58       -4.00     12.51 o
  -4   5  13        0.08      -11.67     11.67 o
  -3   5  13        7.85       -5.96     13.81 o
  -2   5  13      124.71      161.04     14.80 o
  -1   5  13      240.38      236.29     14.87 o
   0   5  13      125.89      114.84      4.87 o
   1   5  13       58.41       44.17      9.00 o
   2   5  13      443.94      405.01     11.21 o
   3   5  13        7.20        4.48     14.06 o
  -8   6  13       12.61        7.56      7.19 o
  -7   6  13        5.96       10.16      9.14 o
  -6   6  13       13.06        9.38      9.80 o
  -5   6  13        1.37        3.05      6.87 o
  -4   6  13      183.27      169.97      7.52 o
  -3   6  13        1.35        3.72     16.72 o
  -2   6  13      200.64      230.13     32.07 o
  -1   6  13      277.62      295.02     32.98 o
   0   6  13       12.70       -3.48      7.55 o
   1   6  13      103.07       93.17      8.14 o
   2   6  13       32.18       13.54     18.95 o
  -7   7  13        1.80      -13.10     15.16 o
  -6   7  13        0.76       -2.49     10.98 o
  -5   7  13        2.25       16.29      7.31 o
  -4   7  13        2.17        3.25      7.29 o
  -3   7  13        6.17       -8.42     26.36 o
  -2   7  13      216.62      207.59     20.65 o
  -1   7  13       52.81       49.92      6.61 o
   0   7  13        2.83       -8.85      8.85 o
   1   7  13        5.51       21.76      9.58 o
   2   7  13       28.29       45.11      6.93 o
  -6   8  13        5.91       -1.74     13.43 o
  -5   8  13        0.39       -3.47      7.71 o
  -4   8  13        0.37       -5.54     13.61 o
  -3   8  13       48.90       56.37      6.50 o
  -2   8  13        6.31       -0.07     13.10 o
  -1   8  13        0.00      -10.00     13.58 o
   0   8  13        0.31        1.03      9.99 o
   1   8  13       26.06       30.66      6.43 o
  -5   9  13        0.88       -7.61     13.21 o
  -4   9  13        0.04      -13.49     13.49 o
  -3   9  13       10.55       14.58      8.34 o
  -2   9  13        0.19        7.02      8.01 o
  -1   9  13       29.18        3.50     15.23 o
   0   9  13       12.73       10.09      6.08 o
  -9   0  14        0.54      -18.00     18.00 o
  -8   0  14       11.34       16.38      8.46 o
  -7   0  14      147.49      150.07     10.61 o
  -6   0  14      976.62      937.86     30.09 o
  -5   0  14        9.87       17.95      7.38 o
  -4   0  14     1843.21     1827.47     49.08 o
  -3   0  14      160.58      181.54      9.98 o
  -2   0  14      154.07      142.45      8.76 o
  -1   0  14       69.14       62.95      8.17 o
   0   0  14       39.60       47.97      5.74 o
   1   0  14      178.88      195.38     11.01 o
   2   0  14       32.13       21.08      8.80 o
   3   0  14       14.61       -6.75     21.27 o
  -9   1  14        2.03        0.86     14.52 o
  -8   1  14        0.87       -2.92      5.82 o
  -7   1  14       19.58       10.78     10.56 o
  -6   1  14      198.55      190.53     13.50 o
  -5   1  14        5.16        5.92      6.64 o
  -4   1  14        9.50        3.61      5.38 o
  -3   1  14      118.51      127.10      6.40 o
  -2   1  14      647.65      671.41     26.77 o
  -1   1  14      237.27      234.16     12.70 o
   0   1  14       13.14        2.31      8.46 o
   1   1  14       12.61      -12.54     12.54 o
   2   1  14        7.09       -2.25     13.19 o
   3   1  14        6.25        0.33     12.84 o
  -9   2  14        4.69        2.98      6.67 o
  -8   2  14        4.47       -4.02     13.62 o
  -7   2  14        1.91        8.42     11.22 o
  -6   2  14        0.86        4.04      6.63 o
  -5   2  14        0.88        9.29      6.31 o
  -4   2  14        9.43       13.49     15.21 o
  -3   2  14        4.44       -0.36      6.45 o
  -2   2  14     1019.07     1075.20     21.78 o
  -1   2  14      109.71       99.86      6.20 o
   0   2  14      272.55      272.45      6.14 o
   1   2  14       77.40       62.59      6.67 o
   2   2  14       33.65       10.73     12.27 o
   3   2  14        6.62      -14.06     14.06 o
  -9   3  14        1.78        9.70     16.26 o
  -8   3  14        0.48        4.20      6.09 o
  -7   3  14        0.68        7.54      7.44 o
  -6   3  14       14.89        5.06      7.21 o
  -5   3  14       16.52       14.87      7.16 o
  -4   3  14        0.82       -6.62      6.62 o
  -3   3  14       13.12        7.24     10.20 o
  -2   3  14      104.39      107.39      6.38 o
  -1   3  14       60.24       69.41      6.21 o
   0   3  14      243.69      242.16     12.17 o
   1   3  14        0.89      -12.08     15.82 o
   2   3  14       28.84       23.97      6.70 o
   3   3  14        1.25        5.32     12.64 o
  -8   4  14        2.96       -3.80     13.84 o
  -7   4  14       18.04       18.57      8.90 o
  -6   4  14       68.24       67.38      6.47 o
  -5   4  14      448.00      469.18     42.59 o
  -4   4  14       27.53       30.02     16.31 o
  -3   4  14       39.32       45.77      5.67 o
  -2   4  14        1.70      -10.67     10.67 o
  -1   4  14        1.39      -11.54     11.54 o
   0   4  14      308.69      305.56      6.35 o
   1   4  14      141.55      140.51      7.76 o
   2   4  14        0.47        2.35     12.54 o
  -8   5  14        3.11        6.65      8.04 o
  -7   5  14        8.87        9.81     15.45 o
  -6   5  14       22.84       18.52      8.29 o
  -5   5  14       39.94       43.98      7.80 o
  -4   5  14       87.59       73.38      8.14 o
  -3   5  14      105.65      106.82      8.12 o
  -2   5  14        0.28        4.39      9.95 o
  -1   5  14       52.49       56.03      6.29 o
   0   5  14       28.05       26.45      8.77 o
   1   5  14       58.64       53.55     14.55 o
   2   5  14        0.01        1.52      8.30 o
  -7   6  14        0.59       -1.59     21.27 o
  -6   6  14       81.76       85.48      7.21 o
  -5   6  14       13.93       17.96      5.82 o
  -4   6  14      203.59      207.11     13.99 o
  -3   6  14      101.69       96.67      7.14 o
  -2   6  14        9.65        9.48      5.91 o
  -1   6  14        4.38        5.04     12.05 o
   0   6  14        0.01       -1.25      5.23 o
   1   6  14       18.44       19.88      6.02 o
   2   6  14        0.34        8.69     10.39 o
  -7   7  14        0.44       -3.82     13.34 o
  -6   7  14       18.26       39.07     11.08 o
  -5   7  14        7.11       22.33     10.20 o
  -4   7  14        3.58        3.07     11.77 o
  -3   7  14       52.19       59.82      6.67 o
  -2   7  14        6.76       -1.98      7.59 o
  -1   7  14        3.03        4.69     12.36 o
   0   7  14        0.01       -2.62      8.30 o
   1   7  14        3.08       -1.89     12.96 o
  -6   8  14        0.04        5.05      6.45 o
  -5   8  14       14.60       22.10     18.92 o
  -4   8  14        1.86       -2.73     12.46 o
  -3   8  14        7.94       15.76      6.15 o
  -2   8  14       59.74       49.20      6.55 o
  -1   8  14       29.55       40.59      6.47 o
   0   8  14        6.76        0.13      5.83 o
  -4   9  14        0.24       11.98      7.88 o
  -3   9  14       23.35       14.81     15.18 o
  -2   9  14        0.08       -2.69     13.73 o
  -1   9  14        3.26        0.06     13.50 o
  -9   1  15        0.01       -6.46     14.08 o
  -8   1  15        0.02        7.06     11.52 o
  -7   1  15        5.90        6.68      8.34 o
  -6   1  15      481.04      485.31     10.60 o
  -5   1  15        2.06       10.84      7.11 o
  -4   1  15     1104.44     1107.02     45.82 o
  -3   1  15        6.39        4.09      6.63 o
  -2   1  15      204.67      198.49      7.80 o
  -1   1  15        0.62       -2.29     10.05 o
   0   1  15        3.93       -0.42      5.84 o
   1   1  15       47.74       45.87     24.50 o
   2   1  15       57.05       40.06      6.80 o
  -9   2  15        4.46       -4.82     13.02 o
  -8   2  15       16.88        6.01     13.34 o
  -7   2  15       37.58       52.31     12.69 o
  -6   2  15       10.37        1.21     11.76 o
  -5   2  15       54.35       59.91     31.20 o
  -4   2  15        6.52        5.74      6.71 o
  -3   2  15       70.05       75.29      6.58 o
  -2   2  15      965.93      981.78     56.80 o
  -1   2  15      138.38      125.90     16.48 o
   0   2  15       31.52       36.11      4.18 o
   1   2  15        0.13        7.92     12.25 o
   2   2  15        6.50        4.63     13.35 o
  -8   3  15      119.67      128.26      8.62 o
  -7   3  15       56.54       57.54      6.65 o
  -6   3  15       25.41       10.15      7.66 o
  -5   3  15        8.74        0.85      7.82 o
  -4   3  15       28.72       27.74      8.56 o
  -3   3  15       92.22       99.70      6.45 o
  -2   3  15      129.68      128.34     12.96 o
  -1   3  15      233.01      211.06      8.06 o
   0   3  15      330.05      321.03      8.36 o
   1   3  15       25.56       25.77     37.39 o
   2   3  15        4.50        3.18      8.97 o
  -8   4  15       11.38        7.91      6.71 o
  -7   4  15        0.02        6.59     12.08 o
  -6   4  15        0.55       -1.69     21.17 o
  -5   4  15      165.93      184.89     20.99 o
  -4   4  15        1.65       -1.24      6.90 o
  -3   4  15      179.30      198.26     18.83 o
  -2   4  15      175.37      200.49     20.42 o
  -1   4  15       10.50       15.67      7.92 o
   0   4  15        0.04        2.73      5.11 o
   1   4  15       16.75       23.39      5.92 o
   2   4  15        1.82       -3.50     13.42 o
  -8   5  15        8.45       -9.28     14.21 o
  -7   5  15        1.97       20.09     13.20 o
  -6   5  15       51.94       50.01      6.09 o
  -5   5  15        0.15        0.82     12.79 o
  -4   5  15      109.71      112.07     15.24 o
  -3   5  15       39.97       38.72      5.93 o
  -2   5  15      263.70      258.86     33.05 o
  -1   5  15       35.67       26.12     16.82 o
   0   5  15        1.12       -0.49      5.38 o
   1   5  15       46.07       45.05      6.85 o
  -7   6  15        4.02       -1.79     12.84 o
  -6   6  15        0.33       -8.56     12.79 o
  -5   6  15        0.50        7.03      7.15 o
  -4   6  15        7.70       -0.62     13.69 o
  -3   6  15       49.28       39.35     16.31 o
  -2   6  15       26.40       19.67      6.53 o
  -1   6  15       28.86       26.80     14.74 o
   0   6  15       21.10       16.32      4.55 o
   1   6  15       49.64       30.61     16.95 o
  -6   7  15        0.05      -12.33     14.38 o
  -5   7  15        0.45       -7.87     14.50 o
  -4   7  15       19.18        9.70      9.46 o
  -3   7  15        3.12        9.60     12.93 o
  -2   7  15       17.39       15.41      6.36 o
  -1   7  15        1.00       -4.47      7.89 o
   0   7  15        1.21       -7.01      7.01 o
  -5   8  15        5.28        3.86     10.39 o
  -4   8  15       13.66       24.05     10.24 o
  -3   8  15        0.43       -8.53     12.98 o
  -2   8  15        0.02        0.01     21.34 o
  -1   8  15        0.97      -11.96     13.37 o
  -8   0  16       38.10       48.51      9.39 o
  -7   0  16       81.28       70.48      9.15 o
  -6   0  16      710.10      676.17     20.27 o
  -5   0  16      664.94      702.49     20.42 o
  -4   0  16     2230.65     2345.12     59.17 o
  -3   0  16      182.72      167.11     10.86 o
  -2   0  16      450.40      466.87     14.29 o
  -1   0  16       42.12       38.78      8.22 o
   0   0  16       20.63       20.03      6.13 o
   1   0  16        5.30       15.94      8.31 o
   2   0  16        3.89       -1.76     18.97 o
  -8   1  16        0.03        0.20      8.33 o
  -7   1  16        3.60        0.69      7.74 o
  -6   1  16      312.26      321.47     13.29 o
  -5   1  16      250.19      268.55      8.75 o
  -4   1  16       34.57       30.51      6.08 o
  -3   1  16       14.15       13.56      6.80 o
  -2   1  16      279.66      294.29     10.25 o
  -1   1  16        7.66      -11.67     11.67 o
   0   1  16       28.60       17.31      5.91 o
   1   1  16       63.02       66.79      6.97 o
   2   1  16       32.31       18.30     10.56 o
  -8   2  16       36.87       32.04     21.13 o
  -7   2  16        0.78       -6.24     13.41 o
  -6   2  16       19.20        9.31      8.03 o
  -5   2  16       27.43       10.57     11.86 o
  -4   2  16       14.33       13.13      7.73 o
  -3   2  16      365.55      395.34     22.76 o
  -2   2  16      163.50      159.66     13.33 o
  -1   2  16      116.60      110.67      6.95 o
   0   2  16       31.17       17.66      4.93 o
   1   2  16        8.53      -12.94     12.94 o
   2   2  16        3.48      -12.79     14.51 o
  -8   3  16        0.92       -9.66      9.66 o
  -7   3  16       11.44        3.24     11.81 o
  -6   3  16       11.21        1.48      7.26 o
  -5   3  16        0.59       -5.14     11.81 o
  -4   3  16       29.16       33.80     11.96 o
  -3   3  16      144.23      150.97      9.07 o
  -2   3  16        7.90       -9.41     12.42 o
  -1   3  16       48.65       45.35      6.57 o
   0   3  16        0.36       -2.22      7.45 o
   1   3  16        0.24       -7.91      7.91 o
  -8   4  16       12.90        6.96      8.70 o
  -7   4  16       44.48       42.70      6.77 o
  -6   4  16        2.76       12.41     10.81 o
  -5   4  16        0.77       -5.30      8.12 o
  -4   4  16        0.01       -1.54     19.29 o
  -3   4  16       47.18       43.18     11.15 o
  -2   4  16       34.11       33.96      6.05 o
  -1   4  16      169.75      165.61     15.53 o
   0   4  16        5.33       14.04      7.81 o
   1   4  16        5.46       15.84      8.41 o
  -7   5  16        0.50      -10.45     18.44 o
  -6   5  16      119.89      112.09      7.99 o
  -5   5  16      149.55      159.41      9.12 o
  -4   5  16       15.00      -11.90     12.93 o
  -3   5  16        0.33       -5.94     11.18 o
  -2   5  16       59.24       58.41     13.84 o
  -1   5  16       56.95       58.96      9.71 o
   0   5  16       30.32       31.14      6.03 o
   1   5  16        4.76        9.00      6.40 o
  -7   6  16        1.54        2.47     12.10 o
  -6   6  16       25.71       -0.94     14.69 o
  -5   6  16        0.88        5.68     12.42 o
  -4   6  16       39.44       44.26      8.36 o
  -3   6  16       40.92       60.81      8.22 o
  -2   6  16        8.44       19.36     12.62 o
  -1   6  16       17.22        1.34     24.33 o
   0   6  16        7.41        2.79      5.83 o
  -6   7  16        4.79        4.40      8.75 o
  -5   7  16        4.62        8.77     11.42 o
  -4   7  16        1.23        4.17     12.60 o
  -3   7  16        2.70       -2.59      7.90 o
  -2   7  16        0.34      -13.19     13.84 o
  -1   7  16        0.41       -6.89     15.89 o
  -4   8  16        0.09        6.00      8.34 o
  -3   8  16        3.50        3.32      6.53 o
  -2   8  16       14.62       35.40      6.60 o
  -8   1  17       12.01       -8.74     13.51 o
  -7   1  17        8.84       -3.99     14.96 o
  -6   1  17       15.80        1.65      8.12 o
  -5   1  17       19.48       26.74     22.94 o
  -4   1  17      118.91      119.21      7.26 o
  -3   1  17       10.56       16.67     18.39 o
  -2   1  17       13.12       16.28     10.02 o
  -1   1  17        1.31        8.42      7.16 o
   0   1  17        1.37       -6.47      6.47 o
   1   1  17       10.82        5.23      8.09 o
  -8   2  17       25.89       24.59      7.58 o
  -7   2  17        5.18       -9.83     13.97 o
  -6   2  17      233.80      272.17      9.35 o
  -5   2  17       56.64       82.10     12.50 o
  -4   2  17       23.57       26.07     20.44 o
  -3   2  17        0.02       -3.60      7.14 o
  -2   2  17        4.62      -10.19     17.16 o
  -1   2  17        6.04       -7.48     12.29 o
   0   2  17        9.95        2.80      7.10 o
   1   2  17       18.37       29.09     13.74 o
  -8   3  17       65.98       71.55      9.10 o
  -7   3  17       19.48        4.43      8.08 o
  -6   3  17       35.72       39.79      6.19 o
  -5   3  17       17.25       19.84     10.10 o
  -4   3  17        1.53        4.42      8.63 o
  -3   3  17        6.54        2.62      7.07 o
  -2   3  17        1.80        0.45     19.78 o
  -1   3  17        4.36        7.34      5.81 o
   0   3  17       12.74        3.65      5.54 o
   1   3  17        0.00        0.27     30.83 o
  -7   4  17        1.56       -0.61     13.50 o
  -6   4  17        2.17       10.26      9.95 o
  -5   4  17        1.94       -5.55     13.30 o
  -4   4  17       31.31       48.74      6.26 o
  -3   4  17       40.68       55.34      6.26 o
  -2   4  17        0.90        5.76      7.60 o
  -1   4  17       17.71       17.94      6.29 o
   0   4  17        6.31       -6.90      9.50 o
  -7   5  17        2.96       12.86     10.81 o
  -6   5  17        3.41       12.10      6.87 o
  -5   5  17       16.62       22.29     11.61 o
  -4   5  17       11.51       16.41      5.99 o
  -3   5  17       29.79        7.05     13.90 o
  -2   5  17       19.48        3.17     13.89 o
  -1   5  17       46.74       51.26      6.92 o
   0   5  17       67.95       71.29      5.17 o
  -6   6  17       13.63        0.85     14.87 o
  -5   6  17       27.31       35.70      6.81 o
  -4   6  17       15.97       24.05      6.24 o
  -3   6  17        0.44       -9.52     12.79 o
  -2   6  17        7.57       -1.40     12.74 o
  -1   6  17       18.07        4.57     31.15 o
  -5   7  17        0.62        2.71      8.44 o
  -4   7  17        2.94        6.29     12.45 o
  -3   7  17        2.27       -2.58     13.43 o
  -2   7  17        6.36       13.48      6.74 o
  -8   0  18        0.11        5.57     18.00 o
  -7   0  18        2.31        6.75     17.90 o
  -6   0  18       71.01       53.90     10.32 o
  -5   0  18        3.17       -6.06     17.90 o
  -4   0  18       17.69       14.72      8.51 o
  -3   0  18       48.98       51.30      9.63 o
  -2   0  18        1.97        7.58     16.92 o
  -1   0  18      148.93      148.65     11.49 o
   0   0  18        2.27        0.80      6.22 o
  -8   1  18        3.56        2.09      8.98 o
  -7   1  18       67.30       76.86      7.56 o
  -6   1  18        0.01        3.13     19.34 o
  -5   1  18        1.55        2.29      7.50 o
  -4   1  18        5.88       17.12      5.54 o
  -3   1  18       13.91       14.94      7.60 o
  -2   1  18        0.64       -1.59      7.47 o
  -1   1  18        3.40       15.58      5.68 o
   0   1  18        7.69       18.16      4.58 o
  -8   2  18       32.06       32.92      7.36 o
  -7   2  18        0.11       10.77      9.22 o
  -6   2  18      237.74      244.19      9.56 o
  -5   2  18       24.95       28.65      8.07 o
  -4   2  18        0.05        4.83      5.85 o
  -3   2  18       55.95       59.11      6.78 o
  -2   2  18        7.72       20.86     15.92 o
  -1   2  18        0.11        2.45      5.84 o
   0   2  18        0.06        3.56      6.48 o
  -7   3  18       27.93       40.56      7.12 o
  -6   3  18       10.29        0.27      6.53 o
  -5   3  18        2.12        2.39     11.29 o
  -4   3  18        0.27       10.16      8.29 o
  -3   3  18        3.23        9.23      7.27 o
  -2   3  18       28.51       42.37      6.37 o
  -1   3  18       17.16       19.47      6.36 o
   0   3  18       15.74       13.65      5.68 o
  -7   4  18        4.74       -4.18     13.42 o
  -6   4  18        7.44      -13.86     14.09 o
  -5   4  18      128.12      154.29      9.07 o
  -4   4  18        0.07        2.29      8.07 o
  -3   4  18        2.32        3.25      9.22 o
  -2   4  18       10.45       -0.40     13.15 o
  -1   4  18        0.71       -6.50     16.01 o
  -6   5  18        9.75       -4.82     14.83 o
  -5   5  18        0.11        1.77      6.06 o
  -4   5  18        2.27        4.38      7.61 o
  -3   5  18        2.80       -1.77     12.77 o
  -2   5  18       12.14       17.14      8.58 o
  -1   5  18        1.74       -0.94     15.08 o
  -5   6  18       10.58       13.93      6.92 o
  -4   6  18        0.06      -18.95     18.95 o
  -3   6  18       16.50       26.02     14.47 o
  -2   6  18        0.14        2.94      8.61 o
  -7   1  19        0.27        4.37     13.46 o
  -6   1  19        1.33       -3.18     12.99 o
  -5   1  19       11.24       10.12     15.84 o
  -4   1  19       22.97       41.95      6.36 o
  -3   1  19        1.79        1.50      6.03 o
  -2   1  19        0.45       12.75      7.48 o
  -1   1  19        3.50       -8.60      8.60 o
  -7   2  19        1.98      -15.18     15.43 o
  -6   2  19       35.67       40.02      7.23 o
  -5   2  19        4.88       10.35      7.62 o
  -4   2  19       67.87       84.73      7.08 o
  -3   2  19       36.37       42.82      6.53 o
  -2   2  19        0.72      -13.47     13.47 o
  -1   2  19       64.56       55.06      7.57 o
  -7   3  19        1.48        1.61     10.59 o
  -6   3  19       20.78       24.85      6.95 o
  -5   3  19       53.16       53.08      7.21 o
  -4   3  19       21.56       23.06      6.75 o
  -3   3  19       53.43       77.61      7.31 o
  -2   3  19       55.75       58.35     16.82 o
  -1   3  19        4.18        3.03      6.81 o
  -6   4  19        0.30      -14.55     14.55 o
  -5   4  19        3.89       10.23      8.09 o
  -4   4  19       17.84       20.43     13.84 o
  -3   4  19        9.59        2.63     13.24 o
  -2   4  19        7.22      -12.78     15.06 o
  -5   5  19       10.14       20.50      6.51 o
  -4   5  19        0.15        7.31     13.03 o
  -3   5  19        3.40      -15.05     15.05 o
  -7   0  20        0.00       -7.53     21.71 o
  -6   0  20       18.62        3.57     21.17 o
  -5   0  20        1.21       -4.40      9.34 o
  -4   0  20       30.04       48.81      9.49 o
  -3   0  20        2.11       -5.13     19.36 o
  -2   0  20       35.40       54.43      9.88 o
  -6   1  20       18.26       -0.61      9.08 o
  -5   1  20       58.50       81.99      7.45 o
  -4   1  20        2.72       -8.27      8.27 o
  -3   1  20       12.23        7.56     12.64 o
  -2   1  20       26.93       23.55      8.48 o
  -6   2  20       12.80        2.38     14.11 o
  -5   2  20       36.95       45.95      7.47 o
  -4   2  20        0.08      -11.45     13.90 o
  -3   2  20        6.23        4.84      7.21 o
  -2   2  20        2.17        5.49     13.22 o
  -6   3  20        0.28        4.99      6.74 o
  -5   3  20        4.20        0.34     11.00 o
  -4   3  20        1.59        4.14      6.21 o
  -3   3  20        0.32        5.13      7.94 o
  -5   4  20       40.59       60.11      8.88 o
  -4   4  20        0.81      -13.96     13.96 o
  -5   1  21        0.42       -9.54     14.13 o
  -4   1  21        4.64        1.84      8.61 o
 
